# Supplementary material for: Lineage structure of Streptococcus pneumoniae may be driven by immune selection on the groEL heat-shock protein
Source: Sci Rep. 2017 Aug 22;7:9023. doi: 10.1038/s41598-017-08990-z (PMC5567354; doi:10.1038/s41598-017-08990-z)
Supplement: Supplementary file 2 — Dataset 1 - Allelic Matrix [file 41598_2017_8990_MOESM2_ESM.xlsx]

## Sheet: TableS1_resived
CSerotype	15B/C	15B/C	NT	31	15B/C	6A	15A	19A	6B	NT	15A	6C	19F	35B	9V	38	23A	34	19A	23A	23A	11A	NT	11A	23A	17F	23A	19F	18C	6C	19A	16F	15B/C	15A	38	23A	19A	35B	19F	11A	6C	19A	35B	6A	23F	15A	15B/C	22F	23F
SC	8	8	12	16	8	1	3	16	16	12	3	10	16	11	5	16	6	16	8	9	9	2	10	2	9	16	9	15	16	10	8	16	8	3	16	9	8	11	16	2	10	8	11	1	9	3	8	4	9
ST	199	199	448	568	199	460	1914	1944	1930	448	63	1390	654	558	156	393	338	547	667	SLV1949	438	62	1379	62	1839	1924	438	236	1073	1379	667	659	199	63	393	1839	199	558	654	62	1390	199	558	460	36	63	199	1337	1908
Serotype	15B/C	15B/C	NT	31	15B/C	6A	15A	19A	6B	NT	15A	6C	19F	35B	9V	38	23A	34	19A	23A	23A	11A	NT	11A	23A	17F	23A	19F	18	6C	19A	16F	15F	15A	PoolI	23A	19A	35B	19F	11A	6C	19A	PoolG	6A	23F	15A	15	22F	23F
186	2	2	3	4	2	4	5	1	6	3	5	10	5	7	8	1	9	1	2	1	1	5	10	2	1	5	1	11	4	10	2	2	2	5	1	1	2	7	12	5	10	2	7	4	1	5	2	7	1
1706	1	1	2	3	1	3	4	5	4	2	4	4	6	7	4	8	4	4	1	9	9	10	4	10	9	9	9	9	11	4	1	12	1	4	8	9	13	7	14	10	4	1	7	3	9	4	1	7	9
2907	1	1	2	3	1	3	3	1	1	2	3	1	3	1	4	3	1	1	1	1	1	3	1	3	1	1	1	1	1	1	1	5	1	3	3	1	1	1	1	3	1	1	1	3	1	3	1	1	1
3185	1	1	2	3	1	3	4	5	5	2	4	10	6	6	7	5	8	5	1	7	7	9	10	9	7	11	7	5	7	10	1	12	1	4	5	7	1	6	6	9	10	1	6	3	7	4	1	6	7
4372	2	2	3	2	2	2	4	5	6	3	4	1	7	7	8	2	6	9	2	6	10	11	1	4	6	4	10	6	6	1	2	12	2	4	2	6	2	7	7	4	1	2	7	2	6	4	2	7	6
4942	2	2	3	4	2	24	5	6	7	3	5	23	8	9	10	11	12	13	2	14	15	16	17	18	19	20	15	12	21	17	2	22	2	5	11	19	2	9	8	18	23	2	9	24	50	5	2	9	25
8509	1	1	2	1	1	1	3	1	1	2	3	1	1	1	1	1	1	1	1	4	1	1	1	1	1	5	1	1	1	1	1	1	1	3	1	1	1	1	1	1	1	1	1	1	4	3	1	1	1
8768	1	1	2	1	1	1	3	1	1	2	3	1	4	5	1	1	1	1	1	1	6	1	1	1	1	7	6	1	1	1	1	1	1	3	1	1	1	5	4	1	1	1	5	1	1	3	1	5	1
9141	1	1	2	1	1	1	1	1	1	2	1	1	1	3	1	1	4	4	1	1	5	6	1	6	1	1	5	4	4	1	1	1	1	1	1	1	1	3	1	6	1	1	3	1	1	1	1	3	1
9256	1	1	2	3	1	10	4	5	6	2	4	10	7	8	9	10	11	11	1	12	13	12	1	12	1	14	13	11	15	1	1	10	1	4	10	1	1	8	7	12	10	1	8	10	12	4	1	21	12
10521	2	2	3	4	2	19	5	6	7	3	5	13	5	8	7	9	7	10	2	11	11	12	13	14	15	16	11	7	17	13	2	18	2	5	9	15	2	8	5	12	13	2	8	19	11	5	2	8	11
11802	1	1	2	1	1	1	1	3	4	2	1	4	1	5	1	4	4	4	1	6	1	4	4	4	4	4	1	4	7	4	1	1	1	1	4	4	1	5	1	4	4	1	5	1	4	1	1	5	4
12360	2	2	3	4	2	4	5	6	7	3	5	13	4	4	8	9	5	10	2	11	5	12	13	12	11	14	5	5	15	13	2	5	2	5	9	11	16	4	4	12	13	16	4	4	11	5	2	17	11
14384	0	0	2	3	4	0	0	5	6	7	0	0	8	9	0	0	10	0	0	11	0	0	-1	12	13	0	0	14	15	0	0	16	0	17	0	13	0	18	19	20	0	21	22	0	0	23	0	-1	13
15863	2	0	3	4	5	0	6	3	7	3	34	0	8	0	0	9	6	10	5	9	9	5	11	5	9	9	9	12	5	1	14	6	5	13	9	9	14	0	8	5	0	15	16	0	9	17	0	0	9
21816	2	3	0	4	2	100	-1	5	6	0	0	52	7	0	8	-1	9	10	11	12	13	14	0	15	16	17	-1	18	19	0	73	20	11	21	22	23	24	0	0	25	26	27	28	29	-1	30	2	115	31
22751	2	2	3	4	2	4	5	6	7	0	5	14	8	9	10	0	11	12	2	13	13	5	14	5	13	15	13	16	17	14	2	9	2	5	0	13	2	9	8	5	14	2	9	4	13	5	2	0	13
23778	2	2	3	3	2	3	4	5	6	3	4	3	4	3	7	4	8	8	2	2	2	3	9	3	2	8	2	2	1	9	2	3	2	4	4	2	2	3	4	3	3	2	3	3	2	4	2	7	2
24245	2	2	3	2	2	2	4	1	2	3	4	10	4	5	6	7	8	8	2	2	2	2	9	2	2	8	2	2	2	9	2	5	2	4	7	2	2	5	4	2	10	2	11	2	22	4	2	2	12
25732	1	1	2	1	1	10	1	3	4	2	3	3	3	5	1	6	1	7	1	1	1	3	3	3	1	7	1	8	6	3	1	1	1	3	6	1	1	5	3	3	9	1	5	10	1	3	1	3	1
26408	1	1	-1	-1	1	-1	-1	2	3	-1	-1	-1	-1	-1	-1	-1	-1	-1	1	-1	-1	-1	-1	-1	-1	-1	-1	-1	-1	-1	1	-1	1	-1	-1	-1	1	-1	-1	-1	-1	1	-1	-1	-1	-1	1	-1	-1
27604	1	1	-1	-1	1	-1	-1	1	-1	-1	-1	-1	-1	-1	-1	-1	-1	-1	1	-1	-1	-1	-1	-1	-1	-1	-1	-1	-1	-1	1	-1	1	-1	-1	-1	1	-1	-1	-1	-1	1	-1	-1	-1	-1	1	-1	-1
28691	2	1	3	-1	2	-1	-1	4	-1	3	-1	-1	-1	-1	-1	-1	-1	-1	1	5	-1	-1	6	-1	-1	-1	-1	-1	6	6	1	-1	2	7	-1	-1	1	-1	-1	-1	-1	1	-1	-1	-1	-1	2	5	-1
29084	1	1	2	-1	1	-1	-1	1	-1	2	-1	-1	-1	-1	-1	-1	-1	-1	1	-1	-1	-1	-1	-1	-1	-1	-1	-1	-1	-1	1	-1	1	-1	-1	-1	1	-1	-1	-1	-1	1	-1	-1	-1	-1	1	-1	-1
29347	1	1	2	-1	1	-1	-1	1	-1	2	-1	-1	-1	-1	-1	-1	-1	-1	1	-1	-1	-1	-1	-1	-1	-1	-1	-1	-1	-1	1	-1	1	-1	-1	-1	1	-1	-1	-1	-1	1	-1	-1	-1	-1	1	-1	-1
29580	1	1	-1	-1	1	-1	-1	1	-1	-1	-1	-1	-1	-1	-1	-1	-1	-1	1	-1	-1	-1	2	-1	-1	-1	-1	-1	3	2	1	-1	1	-1	-1	-1	1	-1	-1	-1	-1	1	-1	-1	-1	-1	1	-1	-1
30246	1	1	2	-1	1	5	-1	1	-1	2	-1	-1	-1	-1	3	-1	-1	-1	1	-1	-1	-1	-1	-1	-1	-1	-1	-1	3	-1	1	-1	1	-1	-1	-1	1	-1	4	-1	-1	1	-1	5	-1	-1	1	-1	-1
30520	1	1	-1	-1	1	1	-1	1	-1	-1	-1	-1	-1	-1	2	-1	-1	-1	1	-1	-1	-1	-1	-1	-1	-1	-1	-1	1	-1	1	-1	1	-1	-1	-1	1	-1	-1	-1	-1	1	-1	1	-1	-1	1	-1	-1
30734	1	1	2	-1	1	10	-1	1	-1	2	-1	-1	-1	-1	3	-1	-1	4	1	-1	-1	-1	5	-1	-1	-1	-1	-1	6	5	1	-1	7	-1	-1	-1	1	-1	4	8	-1	9	-1	10	-1	-1	9	-1	-1
31092	1	1	2	-1	1	-1	-1	3	-1	2	-1	-1	-1	-1	-1	-1	-1	1	1	-1	-1	-1	-1	-1	-1	-1	-1	-1	-1	-1	1	-1	1	-1	-1	-1	1	-1	-1	-1	-1	1	-1	-1	-1	-1	1	-1	-1
31279	2	1	3	4	4	8	4	5	6	3	4	17	7	7	8	4	4	9	1	10	4	4	11	12	4	4	4	4	13	11	1	4	2	14	4	4	1	7	15	16	17	1	7	8	4	4	1	26	13
31666	2	1	-1	-1	1	-1	-1	-1	-1	-1	-1	-1	-1	-1	-1	-1	-1	-1	1	-1	-1	-1	-1	-1	-1	-1	-1	-1	-1	-1	1	-1	2	-1	-1	-1	1	-1	-1	-1	-1	1	-1	-1	-1	-1	2	-1	-1
31864	1	1	-1	-1	1	-1	-1	-1	1	-1	-1	-1	-1	-1	-1	-1	-1	-1	1	-1	-1	-1	1	-1	-1	-1	-1	-1	1	1	1	-1	1	1	-1	-1	1	-1	-1	-1	-1	1	-1	-1	-1	-1	1	1	1
32639	1	1	2	3	1	9	4	5	6	2	10	11	5	7	4	4	5	1	1	4	4	8	9	8	4	1	4	5	4	9	1	5	1	10	4	4	1	7	5	8	11	1	7	9	1	10	1	1	4
33084	1	1	2	3	1	9	4	5	6	2	1	10	7	1	1	8	5	1	1	4	4	1	9	1	4	1	4	1	1	9	1	10	1	1	8	4	1	1	7	1	10	1	1	9	1	1	1	11	4
33712	2	2	3	4	2	17	5	6	7	3	22	23	8	9	10	11	12	13	2	14	15	16	17	16	12	18	15	19	20	17	2	21	2	22	11	12	2	9	8	16	23	2	9	17	1	22	2	24	12
35047	2	2	3	4	2	14	5	6	7	3	5	14	8	9	10	11	12	10	2	13	14	4	14	4	6	6	14	15	4	14	2	2	2	5	11	6	2	9	8	4	14	2	9	14	1	5	2	9	6
35569	2	2	3	4	2	26	5	6	7	8	5	20	-1	9	10	11	12	-1	2	13	14	15	16	17	18	6	14	19	4	16	2	16	2	5	11	18	2	9	-1	17	20	2	9	21	1	5	2	27	22
36497	2	2	3	4	2	11	5	6	7	3	5	14	8	1	4	9	10	11	2	12	1	13	14	13	5	6	1	15	4	14	2	11	2	16	9	5	2	1	8	13	14	2	1	11	1	5	2	25	5
37583	2	2	3	4	2	9	5	6	7	3	5	4	1	8	9	10	11	9	2	12	13	5	14	5	12	5	13	5	4	14	2	15	2	5	10	12	2	8	1	5	4	2	8	9	28	5	2	12	12
38151	-1	-1	2	-1	-1	-1	-1	-1	-1	2	-1	-1	1	-1	-1	-1	-1	-1	-1	-1	-1	-1	-1	-1	-1	-1	-1	-1	-1	-1	-1	3	-1	-1	-1	-1	-1	-1	1	-1	-1	-1	-1	-1	-1	-1	-1	-1	-1
39119	2	2	3	4	2	23	5	6	7	3	5	22	8	9	10	11	12	13	2	14	15	16	17	16	14	18	15	19	20	17	2	21	2	5	11	14	2	9	8	16	22	2	9	23	39	5	2	32	14
41837	2	2	3	4	2	11	2	5	5	3	2	2	6	7	1	6	8	4	2	2	9	2	2	2	2	10	9	2	1	2	2	9	2	2	6	2	2	7	6	2	2	2	7	11	2	2	2	12	2
42315	2	3	4	5	3	30	6	7	8	9	47	26	10	11	12	13	14	8	3	15	16	17	18	19	20	21	16	22	23	24	91	25	3	6	26	27	7	11	28	29	26	7	11	30	30	31	61	52	32
42549	2	2	3	4	2	5	5	6	7	3	5	4	8	9	10	11	12	13	2	14	15	5	15	5	16	17	15	18	19	15	2	11	2	5	11	16	2	9	8	5	4	2	9	5	2	5	2	21	20
43708	2	2	3	4	2	5	5	6	6	3	5	19	7	8	9	10	11	12	2	13	14	5	15	5	16	17	14	18	19	15	2	10	2	5	10	20	2	8	7	5	19	2	8	5	30	5	2	21	16
44874	2	2	3	4	2	15	5	6	7	3	5	11	8	9	10	1	1	1	2	11	11	5	12	5	1	13	11	4	11	12	2	14	2	5	1	1	2	9	8	5	11	2	9	15	11	5	2	16	1
45641	2	2	3	4	2	19	5	6	7	3	5	13	8	9	10	11	12	13	2	13	7	14	15	14	16	17	7	18	13	15	2	2	2	5	11	16	2	9	8	14	13	2	9	19	13	5	2	20	20
46639	2	2	2	2	2	2	2	3	2	2	2	2	4	2	2	2	2	2	2	2	2	5	2	5	1	3	2	2	2	2	2	2	2	2	2	1	2	2	4	5	2	2	2	2	2	2	2	1	1
46909	2	3	4	5	2	29	6	7	8	9	55	46	5	0	10	11	12	5	2	5	5	1	5	1	13	14	5	15	5	5	2	16	2	17	18	13	2	19	5	1	5	2	0	17	83	20	2	84	13
47411	2	2	3	1	2	13	4	5	6	3	4	16	7	8	2	1	9	1	2	2	2	10	2	10	6	5	2	11	2	12	2	1	2	4	1	6	2	8	7	10	1	2	8	13	1	4	2	11	6
47644	1	1	2	1	1	1	1	3	4	2	1	1	1	1	1	1	1	1	1	1	1	1	1	5	1	3	1	1	1	1	1	1	1	1	1	1	1	1	1	1	1	1	1	1	1	1	1	1	1
48356	2	2	3	4	2	25	5	6	7	3	5	17	8	9	10	11	12	13	2	14	15	16	17	18	19	20	15	21	2	17	2	22	2	5	11	19	23	9	8	16	24	2	9	25	60	5	2	26	19
50522	2	2	3	4	2	19	5	6	7	3	5	14	1	8	9	2	10	11	2	12	13	5	14	5	13	15	13	16	2	14	2	17	2	5	2	13	2	18	1	5	14	2	8	19	31	5	2	27	13
52041	2	2	3	4	2	15	5	6	7	3	5	9	8	9	10	11	9	12	2	3	3	5	13	5	3	3	3	14	2	13	2	2	2	5	11	3	2	9	8	5	9	2	9	15	23	5	2	16	3
52805	2	3	4	5	2	27	6	7	8	4	6	26	9	10	11	12	13	14	2	15	16	17	18	17	19	20	16	21	22	18	71	23	2	6	24	15	25	10	9	17	26	2	10	27	55	6	46	41	15
56623	2	2	3	4	2	21	5	6	7	3	5	20	8	9	10	4	11	12	2	13	14	15	16	15	13	17	14	18	19	16	2	4	2	5	4	13	2	9	8	15	20	2	9	21	37	5	2	22	13
58102	1	1	1	1	1	11	2	3	1	1	2	1	4	5	1	6	7	1	1	1	1	2	1	2	1	8	1	9	10	1	1	1	1	2	6	1	1	5	4	2	1	1	5	11	22	2	1	1	1
59121	1	1	1	1	1	3	2	3	4	1	2	1	1	5	1	6	3	1	1	1	1	2	1	2	1	3	1	3	1	1	1	1	1	2	6	1	1	5	1	2	1	1	5	3	3	2	1	5	1
59750	1	1	1	1	1	9	1	1	2	1	1	5	1	1	1	1	3	1	1	1	1	4	5	1	1	6	1	7	1	5	1	8	1	1	1	1	1	1	1	4	5	1	1	9	2	1	1	10	1
60284	1	1	2	3	1	21	4	5	6	2	14	38	7	8	9	10	11	12	1	13	13	14	15	16	17	18	13	19	7	15	1	20	1	14	10	17	1	8	7	14	15	1	8	21	42	14	1	22	17
61953	2	1	3	4	1	50	5	6	7	3	16	22	8	9	10	11	12	13	1	14	15	16	17	16	18	19	15	20	8	17	1	21	1	16	11	18	1	9	8	16	22	1	9	23	42	16	1	24	18
63585	1	1	2	1	1	11	1	3	1	2	1	10	1	1	4	5	1	6	1	1	1	1	7	1	1	8	1	1	1	7	1	9	1	1	5	1	1	1	1	1	10	1	1	11	1	1	1	12	1
64093	1	1	2	3	1	17	4	5	6	2	4	7	7	8	9	10	6	11	1	6	6	6	12	6	13	14	6	15	7	12	1	16	1	4	10	13	1	8	7	6	7	1	8	17	38	4	1	18	13
65189	1	1	-1	-1	1	-1	-1	2	-1	-1	-1	-1	-1	-1	-1	-1	-1	-1	1	-1	-1	-1	-1	-1	-1	-1	-1	-1	-1	-1	1	-1	3	-1	-1	-1	1	-1	-1	-1	-1	1	-1	-1	-1	-1	1	-1	-1
67749	1	1	2	3	1	14	3	4	5	2	3	10	3	3	6	7	3	3	1	8	8	9	10	9	2	4	8	4	3	10	1	11	1	12	7	2	13	3	3	9	10	13	3	14	1	3	1	15	2
69102	1	1	2	3	1	21	4	5	6	2	4	15	7	4	8	9	10	11	12	13	14	4	15	4	16	17	14	5	18	15	1	19	1	4	9	16	1	4	7	4	20	1	4	21	51	4	1	31	22
73355	2	2	3	4	2	13	3	5	6	3	3	12	7	8	7	9	10	7	2	11	2	3	12	3	4	2	2	5	7	12	2	7	2	3	9	4	2	8	7	3	12	2	8	13	24	3	2	14	4
74419	2	2	3	4	2	20	5	6	7	3	5	19	8	5	8	9	10	11	2	12	13	5	14	5	15	16	13	6	8	14	2	17	2	5	9	15	18	5	8	5	19	2	5	20	21	5	2	9	21
76203	2	2	3	4	2	2	1	1	5	3	1	1	1	6	1	7	1	1	2	1	5	1	2	1	4	2	5	1	1	2	2	1	2	1	7	4	2	6	1	1	1	2	6	2	8	1	2	7	8
76707	1	1	2	3	4	12	1	5	6	2	1	3	7	8	7	1	1	1	1	9	10	1	1	1	3	10	10	5	7	1	1	1	1	1	1	3	11	8	7	1	3	1	8	12	19	1	1	1	13
77599	1	1	2	3	1	4	1	4	3	2	1	9	4	5	4	6	1	1	1	7	8	1	7	1	3	9	8	4	4	7	1	10	1	1	6	3	1	5	4	1	9	1	5	4	1	1	1	6	9
78487	1	1	2	3	1	1	1	1	4	2	1	6	1	5	1	6	1	1	1	7	8	1	8	1	3	9	8	1	1	8	1	10	1	1	6	3	1	5	1	1	6	1	5	1	11	1	1	6	11
79078	1	1	2	3	1	18	1	4	5	2	1	17	6	7	8	9	10	11	1	12	13	1	14	1	3	15	13	4	8	14	1	16	1	1	9	3	1	7	6	1	17	1	7	18	19	1	1	9	19
80360	1	1	-1	2	1	1	3	1	1	-1	3	11	4	1	4	5	6	7	1	8	9	3	4	3	2	10	9	1	4	4	1	2	1	3	5	2	1	1	4	3	11	1	1	1	27	3	1	13	12
81605	1	1	2	3	1	17	4	5	1	2	4	16	6	7	8	9	10	11	1	3	12	4	13	4	3	14	12	5	6	13	1	15	1	4	9	3	1	1	6	4	16	1	1	17	32	4	1	18	3
82644	1	1	-1	2	1	12	-1	1	1	-1	-1	6	3	4	5	6	7	8	1	9	10	-1	9	-1	2	6	10	1	11	9	1	6	1	-1	6	2	1	4	3	-1	6	1	1	12	9	-1	1	6	2
82895	2	2	3	4	2	0	5	0	6	3	20	32	7	0	8	0	9	10	11	12	13	0	14	15	4	16	13	17	18	14	2	19	2	20	21	4	2	0	7	0	22	2	0	23	26	20	2	24	4
83311	1	1	-1	2	1	9	-1	3	1	-1	-1	5	4	1	5	5	2	6	1	7	8	-1	4	-1	2	7	8	3	4	4	1	5	1	-1	5	2	1	1	4	-1	5	1	1	9	17	-1	1	2	2
83597	2	1	-1	3	1	1	-1	1	1	-1	-1	7	4	1	1	1	3	1	1	5	1	-1	6	-1	3	5	1	1	4	6	1	1	1	-1	1	3	1	1	4	-1	7	1	1	1	1	-1	1	3	3
83828	2	2	3	4	2	14	5	2	2	3	5	13	6	2	2	7	4	8	2	9	5	5	10	5	4	11	5	2	6	10	32	12	2	5	7	4	2	2	6	5	13	2	2	14	2	5	2	4	4
84848	2	2	0	3	2	11	4	5	2	0	4	36	5	0	6	0	2	2	2	7	4	4	8	4	3	9	4	5	5	8	2	2	2	4	2	3	2	0	2	4	10	2	0	11	6	4	2	15	12
85202	2	2	3	4	2	14	5	6	2	3	5	1	7	2	8	9	8	2	2	4	10	10	11	10	4	12	10	6	7	11	2	13	2	5	9	4	2	2	7	10	1	2	2	14	7	5	2	16	4
86595	2	2	3	1	2	1	1	1	4	3	1	1	1	2	1	1	1	4	2	5	1	1	2	1	1	1	1	1	1	2	2	1	2	1	1	1	2	2	1	1	1	2	2	1	12	1	2	1	1
87395	1	1	2	1	1	21	3	4	1	2	3	8	5	6	7	8	9	1	1	1	3	3	10	11	1	1	3	12	5	10	1	4	1	3	8	1	1	6	5	3	8	1	6	13	10	11	1	1	1
87615	2	2	3	4	2	21	5	6	7	3	5	11	8	9	10	11	12	7	2	13	14	15	16	17	4	18	14	6	8	16	2	19	2	5	11	4	2	20	8	15	11	2	9	21	49	0	2	22	4
88674	2	-1	-1	-1	3	22	-1	-1	0	-1	-1	-1	0	-1	-1	-1	4	-1	-1	-1	-1	-1	5	-1	-1	-1	-1	-1	0	0	2	0	6	-1	-1	-1	3	-1	-1	-1	-1	-1	-1	-1	-1	-1	23	-1	-1
90409	2	2	1	3	2	1	2	2	3	1	2	2	4	3	1	2	2	2	2	3	2	2	5	2	3	5	2	2	3	5	2	3	2	2	2	3	2	3	4	2	2	2	3	1	2	2	2	6	3
91104	2	2	3	4	2	8	5	6	7	3	5	17	8	9	10	11	7	12	2	4	13	13	14	13	4	15	13	4	4	14	2	16	2	5	11	4	2	9	8	13	17	2	9	8	31	5	2	18	4
92351	2	2	3	4	2	8	5	6	5	3	5	12	7	8	9	8	10	11	2	12	13	10	10	10	12	14	13	12	12	10	2	12	2	5	8	12	2	8	7	10	12	2	8	8	5	5	2	15	12
93147	2	2	3	2	2	11	4	5	2	3	23	2	2	6	2	6	7	2	2	2	2	1	2	1	8	2	2	2	2	2	2	2	2	4	6	2	2	6	2	1	2	2	9	8	1	6	2	1	2
93403	2	2	-1	0	2	4	3	4	4	-1	3	10	5	0	4	4	6	7	2	8	6	1	6	1	6	9	6	4	10	6	2	10	2	3	4	6	2	0	5	1	10	2	0	2	6	3	2	4	6
93623	1	1	-1	2	1	12	1	3	-1	-1	1	11	4	5	1	1	-1	6	1	-1	-1	7	0	7	-1	8	-1	9	1	0	1	10	1	1	1	-1	1	1	4	7	11	1	5	12	-1	1	1	-1	-1
94377	2	2	3	4	2	2	5	6	7	3	5	15	8	6	9	6	10	2	2	2	2	11	12	11	2	13	2	6	8	12	2	14	2	5	6	2	2	6	8	11	15	2	6	2	2	5	2	2	2
95320	2	2	3	4	2	2	5	6	7	3	5	14	7	8	7	8	2	9	2	10	10	11	12	11	2	13	10	6	7	12	2	2	2	5	8	2	2	8	7	11	14	2	8	2	10	5	0	16	15
96453	2	2	3	4	2	2	5	6	7	3	5	21	8	9	10	9	11	12	2	13	13	14	15	16	13	17	13	18	8	15	2	19	2	5	9	13	2	9	8	20	21	2	9	2	13	5	2	22	4
98200	2	2	3	4	2	20	5	6	7	3	5	19	8	9	10	11	12	13	2	14	14	15	16	15	14	17	14	6	8	16	2	18	2	5	11	14	2	9	8	15	19	2	9	20	14	5	2	4	21
99460	2	3	4	5	2	3	6	7	8	4	6	17	9	10	11	12	13	14	3	15	15	16	17	16	15	18	15	5	9	17	3	19	2	6	12	15	3	10	9	16	17	3	10	3	15	6	2	32	15
100392	2	2	3	4	2	11	5	2	6	3	5	15	7	8	9	10	11	12	2	13	13	14	15	14	13	16	13	17	7	15	2	11	2	5	10	13	2	8	7	14	15	2	8	11	8	5	2	15	13
101518	2	3	4	5	2	10	6	2	7	4	6	29	8	9	10	11	10	12	2	13	13	14	8	14	13	15	13	16	8	8	2	10	2	6	11	13	2	9	8	14	8	2	9	10	33	6	2	8	13
102422	2	2	3	4	2	13	5	2	6	3	5	1	7	1	1	8	1	1	2	9	9	1	1	1	9	10	9	11	7	1	2	1	12	5	8	9	2	1	7	1	1	2	1	13	24	5	2	7	14
103002	2	2	3	4	2	1	1	2	2	3	1	1	5	2	2	6	2	2	2	7	7	1	8	1	7	1	7	9	5	8	2	2	2	1	6	7	2	2	5	1	1	2	2	1	1	1	2	10	7
103467	2	2	3	4	2	18	5	6	7	3	5	15	5	8	9	10	11	12	2	13	14	5	15	5	13	15	14	16	15	15	2	9	2	5	10	13	2	8	5	5	15	2	8	17	32	5	2	5	13
104690	2	2	3	4	2	19	5	2	6	3	5	8	7	8	9	0	10	11	2	12	13	14	8	14	12	15	13	15	8	8	2	16	2	5	17	12	2	8	7	14	8	2	18	19	34	5	2	20	12
105889	2	2	3	4	2	23	5	6	7	3	5	22	8	9	10	11	12	13	2	14	15	16	17	16	14	18	15	19	20	17	2	21	2	5	11	14	6	9	8	16	22	6	9	23	37	5	42	24	14
107779	0	0	2	3	4	0	0	5	6	7	86	68	8	9	0	0	10	0	0	11	12	13	-1	14	15	0	0	16	17	0	87	18	0	19	0	15	0	20	21	13	22	23	24	0	88	19	0	-1	15
109187	2	2	3	4	2	81	5	6	7	8	5	13	9	10	11	12	13	14	2	15	16	17	13	18	19	20	21	22	23	13	2	24	2	5	12	25	2	26	9	17	13	2	27	2	1	28	57	29	25
109510	2	2	3	1	2	2	1	1	4	3	1	1	1	1	5	6	1	1	2	7	1	5	1	5	7	5	1	1	5	1	2	8	2	1	6	7	2	1	1	5	1	2	1	2	1	1	25	5	7
110164	2	2	3	4	2	4	1	4	4	3	1	1	5	6	7	1	6	1	2	8	1	9	10	11	8	11	1	4	12	0	2	13	2	1	1	8	2	6	5	9	1	2	6	4	1	1	19	9	8
111045	1	1	2	1	1	1	1	1	1	2	1	1	1	3	1	4	3	5	1	1	1	6	1	6	7	1	1	1	1	1	1	8	1	1	4	7	1	3	1	6	1	1	3	1	1	1	14	1	1
111958	2	3	4	5	3	1	6	1	1	4	6	12	3	1	3	7	1	8	3	7	3	1	9	1	7	10	3	1	3	9	3	11	3	6	7	7	3	1	3	1	12	3	1	1	1	6	18	13	7
112601	1	1	0	2	1	0	3	0	4	0	18	58	5	6	7	8	2	9	1	10	11	12	13	12	14	7	11	15	16	17	1	17	1	18	8	19	1	20	16	12	21	1	6	22	1	0	1	24	23
113349	-1	-1	-1	-1	-1	9	-1	2	1	-1	6	3	1	-1	1	-1	3	2	-1	4	1	1	1	1	4	-1	1	2	1	1	-1	5	-1	6	-1	4	-1	-1	1	1	3	-1	-1	7	-1	6	-1	1	4
113688	-1	-1	-1	-1	-1	11	-1	2	3	-1	10	4	4	-1	5	-1	4	6	-1	7	4	8	4	8	7	-1	4	2	5	4	-1	9	-1	10	-1	7	-1	-1	4	8	4	-1	-1	11	-1	10	-1	4	7
115793	-1	-1	-1	-1	-1	1	-1	2	1	-1	5	1	1	-1	3	-1	1	1	-1	4	1	1	1	1	4	-1	1	2	3	1	-1	1	-1	5	-1	4	-1	-1	1	1	6	-1	-1	7	-1	5	-1	8	4
116641	-1	-1	-1	-1	-1	5	-1	2	3	-1	5	9	4	-1	5	-1	3	6	-1	3	7	3	5	3	3	-1	7	2	5	5	-1	8	-1	5	-1	3	-1	-1	4	3	9	-1	-1	5	-1	5	-1	10	3
117464	-1	-1	-1	-1	-1	9	-1	2	1	-1	9	8	3	-1	4	-1	5	6	-1	1	1	7	8	7	1	-1	1	2	9	8	-1	6	-1	9	-1	1	-1	-1	3	7	8	-1	-1	9	-1	9	-1	3	1
118176	1	1	0	2	1	0	3	0	4	0	18	58	5	6	7	8	2	9	1	10	11	12	13	12	14	7	11	15	16	17	1	17	1	18	8	19	1	20	16	12	21	1	6	22	1	0	1	24	23
119110	0	0	2	3	4	0	0	5	6	7	86	68	8	9	0	0	10	0	0	11	12	13	-1	14	15	0	0	16	17	0	0	18	0	19	0	15	0	20	21	13	22	23	24	0	87	19	0	-1	15
120680	2	3	-1	4	2	20	5	6	7	-1	5	-1	8	9	10	11	12	13	2	2	14	15	16	15	17	18	14	19	14	16	2	20	2	5	11	17	2	9	8	21	-1	2	9	20	2	5	2	22	22
121031	2	0	3	4	5	22	6	7	8	3	6	24	9	10	11	9	12	13	14	15	16	17	18	17	6	19	16	20	21	18	14	22	2	6	9	6	23	10	9	17	24	25	10	22	48	0	2	27	26
122894	2	2	-1	3	2	12	4	5	1	-1	4	13	6	2	7	1	1	8	2	9	9	7	10	7	7	11	9	5	9	10	2	12	2	4	1	7	3	2	6	7	13	3	2	12	2	4	2	7	14
123682	-1	-1	-1	-1	-1	-1	-1	-1	-1	-1	-1	-1	-1	-1	-1	-1	-1	-1	-1	-1	-1	-1	-1	-1	-1	-1	-1	-1	2	-1	-1	-1	-1	-1	-1	-1	-1	-1	-1	-1	-1	-1	-1	-1	-1	-1	-1	-1	-1
126259	2	2	3	4	2	21	5	6	7	3	22	24	8	9	10	11	12	13	2	14	15	16	17	16	18	19	15	6	20	17	2	21	2	22	11	18	23	9	8	16	24	2	9	21	51	22	2	25	18
127521	2	1	3	4	1	18	5	6	7	3	5	19	5	8	9	10	11	12	1	13	14	15	16	15	16	4	14	17	13	16	1	18	1	5	10	16	1	8	5	15	19	1	8	18	40	5	1	20	16
127986	2	1	3	4	5	23	6	7	8	3	6	24	9	10	11	12	13	14	1	15	16	17	18	17	19	20	16	21	22	18	1	23	2	6	12	19	1	10	9	17	24	1	10	23	59	6	2	26	8
130278	2	1	3	4	2	18	5	6	7	3	5	19	6	8	9	2	10	11	1	12	13	14	15	14	7	16	13	17	12	15	1	18	2	5	2	7	1	8	6	14	19	1	8	18	37	5	2	3	7
131959	2	1	3	1	2	1	1	1	3	3	1	1	1	4	1	2	5	1	1	1	6	1	7	1	3	1	6	8	1	7	1	1	2	1	2	3	1	4	1	1	1	1	4	1	1	1	2	9	3
132521	2	1	3	4	2	18	5	6	7	3	5	17	6	8	9	10	10	11	1	12	13	9	14	9	15	12	13	10	12	14	1	16	2	5	10	15	1	8	6	9	17	1	9	18	19	5	2	15	15
133010	2	1	3	3	2	8	3	4	3	3	3	9	4	3	5	4	4	6	1	3	3	4	7	4	6	3	3	4	3	7	1	8	2	3	4	6	1	3	4	4	9	1	3	8	1	3	2	6	6
133164	1	1	1	1	1	8	1	1	1	1	1	1	1	2	3	1	4	3	1	5	5	1	6	1	3	1	5	1	7	6	1	1	1	1	1	3	1	2	1	1	1	1	2	8	7	1	1	3	3
133527	2	3	4	2	2	20	5	6	7	4	5	19	6	8	9	10	11	12	3	13	13	14	15	14	16	17	13	18	13	15	3	10	2	5	10	16	0	8	6	14	19	3	8	20	38	21	2	16	22
134207	2	3	4	5	2	18	6	7	7	4	6	17	8	9	10	11	12	13	3	14	14	15	16	15	14	14	14	14	14	16	3	11	2	6	11	14	3	9	8	15	17	3	9	18	19	6	2	14	19
134634	2	3	4	5	2	18	5	6	7	4	5	17	8	5	5	9	10	11	3	12	12	13	14	13	12	15	12	16	12	14	3	9	2	5	9	12	3	5	8	13	17	3	5	18	19	5	2	12	19
135684	1	1	2	3	1	13	1	4	4	2	1	12	5	1	6	7	8	9	1	5	5	10	5	10	11	1	5	7	5	5	1	7	1	1	7	11	1	1	5	10	12	1	1	13	1	1	1	11	1
136061	1	1	2	3	1	16	4	5	6	2	4	7	7	8	9	9	10	11	1	7	7	7	7	7	12	13	7	9	7	7	1	14	1	4	9	12	1	8	7	7	7	15	8	16	9	4	1	12	7
137397	1	1	2	3	1	16	1	4	4	2	1	14	5	6	7	8	2	2	1	9	9	10	11	10	12	13	9	14	5	11	1	8	1	1	8	12	1	6	5	10	15	1	6	16	14	1	1	12	17
138260	1	1	2	3	1	19	4	1	5	2	4	18	6	7	8	9	10	11	1	12	12	13	14	13	5	15	12	16	6	14	1	9	1	4	9	5	1	17	6	13	18	1	17	19	22	4	1	5	20
139459	1	1	2	3	1	21	4	5	6	2	4	16	7	8	9	10	11	12	1	13	13	14	15	14	16	17	13	18	16	15	1	10	1	4	10	16	19	8	7	14	16	20	8	21	18	4	1	16	10
140422	1	1	2	3	1	12	4	2	5	2	4	2	2	5	6	5	5	7	1	5	5	5	8	5	9	10	5	11	2	8	1	5	1	4	5	9	1	5	2	5	2	1	5	12	5	4	1	2	13
142058	1	1	2	-1	1	-1	-1	-1	-1	2	-1	-1	-1	-1	-1	-1	-1	-1	1	-1	-1	-1	-1	-1	-1	3	-1	4	-1	-1	1	-1	1	-1	-1	-1	1	-1	-1	-1	-1	-1	-1	-1	-1	-1	1	-1	3
142348	1	1	2	3	1	10	4	5	6	2	4	3	3	7	7	7	8	7	1	7	7	3	7	3	3	3	7	9	3	7	1	7	1	4	7	3	1	7	3	3	3	1	7	10	7	4	1	3	11
142827	1	1	2	3	1	15	4	5	6	2	4	20	7	8	9	10	11	12	1	13	13	14	1	14	15	16	13	17	7	1	1	18	1	19	10	15	1	8	7	14	20	1	8	15	13	4	1	15	21
143589	1	1	2	3	1	7	4	5	6	2	4	9	7	8	1	9	10	11	1	12	12	13	7	13	12	14	12	9	7	7	1	15	1	4	9	12	16	8	7	13	9	1	8	7	12	4	1	12	17
145157	1	1	2	3	1	2	4	5	6	2	39	15	7	8	1	9	10	11	1	12	12	13	2	13	12	14	12	15	7	2	1	16	1	4	9	12	1	8	7	13	15	1	8	2	40	4	1	12	12
146306	1	1	2	-1	1	2	-1	-1	2	2	-1	2	3	4	1	-1	5	-1	1	-1	-1	-1	2	-1	-1	6	-1	2	3	2	1	7	1	-1	-1	-1	1	4	3	-1	2	1	4	2	-1	-1	1	-1	-1
146573	1	2	3	4	1	16	5	6	7	3	5	16	4	8	1	9	4	10	1	4	4	11	12	13	4	14	4	15	4	12	1	4	1	5	9	4	1	8	4	13	16	1	8	16	4	5	1	4	4
147310	2	2	3	4	2	20	5	6	7	3	5	19	8	9	1	10	11	12	2	4	13	4	14	4	4	15	13	16	17	14	2	18	2	5	10	4	2	9	8	4	19	2	9	20	4	5	2	4	4
148989	1	1	2	3	1	6	4	5	6	2	4	11	7	8	9	10	11	12	1	3	3	13	13	13	3	14	3	13	15	13	1	13	1	4	10	3	1	8	7	13	11	1	8	6	3	4	1	3	3
149635	1	1	2	3	1	4	3	-1	4	2	3	3	5	6	7	8	3	9	1	3	3	3	10	3	3	3	3	3	3	10	1	3	1	3	8	3	1	6	5	3	3	1	6	4	3	3	1	3	3
150062	2	2	3	4	2	18	5	6	7	3	5	11	8	9	2	10	11	12	2	11	11	13	14	13	11	15	11	11	16	14	2	13	2	17	10	11	2	9	8	13	11	2	9	18	11	5	2	11	11
151046	2	2	3	1	2	17	4	5	6	3	4	19	7	8	9	10	11	12	2	13	13	1	14	1	13	15	13	16	17	14	41	18	2	4	10	13	2	8	7	1	19	2	8	17	13	4	2	13	13
152000	2	2	3	4	2	21	5	6	7	3	5	20	8	9	10	11	12	13	2	14	14	15	16	4	14	17	14	18	19	16	2	4	2	5	11	14	2	9	8	15	20	2	9	21	14	5	2	14	14
153366	2	2	3	4	2	22	5	6	7	3	5	39	8	9	10	11	12	13	2	14	15	16	17	10	14	18	15	19	20	17	2	7	2	5	11	14	2	9	8	16	21	2	9	22	14	5	2	14	14
154429	2	2	3	4	2	14	1	5	6	3	1	4	2	7	8	4	8	8	2	3	9	1	1	8	10	1	9	8	11	1	2	4	2	1	4	12	2	7	2	1	13	2	7	14	12	1	2	12	12
155151	1	1	2	3	1	18	4	5	6	2	4	3	1	7	8	3	6	9	1	10	11	8	12	8	13	14	11	15	16	12	1	3	1	4	3	13	1	7	1	8	17	1	7	18	30	4	1	13	13
155855	2	1	3	4	1	15	5	6	7	3	5	14	8	9	10	4	6	6	1	7	11	10	7	10	11	12	11	4	13	7	1	4	2	5	4	11	1	9	8	10	14	1	9	15	4	5	1	11	11
156519	2	2	3	4	2	22	5	6	7	3	5	21	1	8	9	10	11	12	2	13	14	15	16	15	13	17	14	18	19	16	2	20	2	5	10	13	2	8	1	15	21	2	8	22	51	5	2	13	13
158129	2	2	3	4	2	23	5	6	7	3	5	22	8	9	10	11	12	13	2	14	15	16	17	16	14	18	15	19	20	17	2	21	2	5	11	14	2	9	8	16	22	2	9	23	14	5	2	14	14
159476	2	2	3	4	2	14	5	6	7	3	5	9	8	9	10	7	9	11	2	9	9	3	4	3	9	12	9	9	13	4	2	3	2	5	7	9	2	9	8	3	9	2	9	14	9	5	2	9	9
160087	2	2	1	2	2	8	1	3	1	1	1	2	4	1	5	1	1	6	2	2	2	1	2	1	2	7	2	1	1	2	2	2	2	1	1	2	2	1	4	1	2	2	1	8	2	1	2	2	2
160850	2	2	3	4	2	17	5	6	7	3	5	8	8	9	10	7	3	11	2	12	12	13	8	13	12	14	12	15	13	8	2	16	2	5	7	12	2	9	8	13	8	2	9	17	12	5	2	12	12
162422	2	2	3	4	2	11	1	5	6	3	1	6	6	6	1	2	7	5	2	6	6	1	8	1	6	1	6	9	10	8	2	5	2	1	2	6	2	6	6	1	6	2	6	11	6	1	2	8	6
162877	1	1	2	3	1	10	1	3	4	2	1	2	2	5	2	6	7	3	1	2	2	2	2	2	2	2	2	8	8	2	1	9	1	1	6	2	1	5	2	2	2	1	5	10	2	1	1	2	11
163673	1	1	2	3	1	8	4	5	2	2	34	3	6	7	8	9	10	11	1	3	3	1	12	1	3	1	3	13	3	12	1	6	1	4	9	3	1	7	6	1	3	1	7	8	3	4	1	3	3
165947	1	1	2	3	1	13	1	4	5	2	1	2	6	7	4	8	9	1	1	3	3	1	10	1	3	1	3	11	3	10	1	12	1	1	8	3	1	7	6	1	2	1	7	13	12	1	1	2	3
166415	2	2	3	4	2	20	1	5	6	3	1	1	7	8	9	10	11	12	13	14	14	15	16	15	14	15	14	17	18	16	2	19	2	1	10	14	2	8	7	15	1	2	8	20	19	1	2	1	14
167640	2	2	3	2	2	5	4	4	5	3	4	4	6	7	4	8	9	10	2	2	2	11	12	11	2	4	2	13	14	12	2	15	2	4	8	2	2	7	6	11	4	2	7	5	15	4	2	4	2
168260	2	2	3	4	2	19	5	6	7	3	5	18	8	9	10	11	12	13	2	2	2	8	14	8	2	10	2	15	16	14	2	17	2	5	11	2	2	9	8	8	18	2	9	19	33	5	2	17	2
169765	2	2	3	2	2	7	2	4	4	3	2	1	1	5	6	1	7	4	2	2	2	1	8	1	2	1	2	9	1	8	2	7	2	2	1	2	2	5	1	1	1	2	5	7	1	2	2	7	2
170368	2	3	4	2	2	17	5	6	7	4	5	14	8	9	10	11	12	13	2	14	14	14	10	14	14	14	14	9	15	10	2	16	2	5	11	14	2	9	8	14	14	2	9	17	20	5	2	18	14
170928	2	2	3	1	2	17	4	5	1	3	4	12	6	7	-1	8	9	7	2	10	11	12	-1	12	10	13	11	7	14	-1	2	15	2	4	8	10	2	7	6	12	16	2	7	17	22	4	2	19	10
171742	2	2	3	4	2	21	5	6	7	3	5	15	8	9	10	11	12	13	2	14	14	15	16	15	17	18	14	9	8	19	2	20	2	5	11	17	2	9	8	15	15	2	9	21	27	5	2	23	14
173028	2	2	3	4	2	4	5	6	3	3	5	9	7	3	8	9	10	9	2	9	9	4	3	4	9	9	9	3	7	3	2	3	2	5	9	9	2	3	7	4	9	2	3	4	4	5	2	3	9
173723	2	2	3	2	2	8	2	2	2	3	2	2	1	1	4	5	1	6	2	2	2	1	7	1	2	2	2	1	1	7	2	2	2	2	5	2	2	1	1	1	2	2	1	8	2	2	12	7	2
174799	1	1	2	3	1	6	4	5	6	2	4	20	7	8	9	10	11	12	1	13	14	15	16	15	14	17	14	18	7	16	1	19	1	4	10	14	1	8	7	15	20	1	8	6	14	4	1	37	14
177623	1	1	2	3	1	20	4	5	6	2	4	19	7	8	9	10	11	12	1	9	13	14	9	14	15	16	13	17	7	9	1	18	1	4	10	15	1	8	7	14	19	1	8	20	30	4	1	9	15
178816	1	1	2	3	1	3	4	2	2	2	4	4	3	3	3	2	4	2	1	2	2	2	3	2	2	3	2	2	3	3	1	4	1	4	2	2	1	3	3	2	4	1	3	3	2	4	1	3	2
179280	1	1	2	3	1	17	4	5	6	2	4	10	7	8	9	6	10	6	1	11	12	6	13	6	11	14	12	15	16	13	1	10	1	4	6	11	1	8	7	6	10	1	8	17	28	4	1	13	11
179936	1	1	1	2	1	1	1	3	1	1	1	1	1	1	4	3	1	1	1	3	3	4	3	4	3	2	3	3	1	3	1	1	1	1	3	3	1	1	1	4	1	1	1	1	7	1	1	3	3
180215	1	1	2	1	1	1	2	1	1	2	2	1	1	1	1	1	1	1	1	3	3	1	4	1	3	1	3	3	1	4	1	1	1	2	1	3	1	1	1	1	1	1	1	1	1	2	1	4	3
180641	1	1	2	2	1	1	1	3	4	2	1	5	5	5	4	5	2	1	1	5	5	1	1	1	5	2	5	5	5	1	1	1	1	1	5	5	1	5	5	1	5	1	5	1	4	1	1	1	6
181204	2	3	4	5	2	24	6	7	8	4	6	23	9	10	11	12	13	14	1	15	15	11	16	17	18	6	15	19	20	16	1	21	22	6	12	18	1	11	9	11	23	1	11	24	41	6	2	16	18
182538	1	1	2	1	1	8	3	4	4	2	3	4	4	1	5	1	1	6	1	7	7	5	1	5	7	1	7	1	4	1	1	4	1	3	1	7	1	1	4	5	4	1	1	4	1	3	1	1	7
183139	1	1	2	3	1	12	4	5	6	2	4	13	7	3	3	8	9	3	1	3	3	3	3	3	1	10	3	11	7	3	1	12	1	4	8	1	1	3	7	3	13	1	3	14	3	4	1	15	3
184929	1	1	2	3	1	15	4	5	6	2	4	17	6	7	8	9	10	7	1	11	11	9	12	9	11	13	11	14	6	12	1	15	16	4	9	11	1	7	6	9	17	1	7	15	24	4	1	19	18
186587	2	2	1	3	2	17	4	5	6	1	4	18	6	7	8	9	10	11	2	12	12	13	14	13	15	11	12	16	6	14	2	17	2	4	9	15	2	7	6	13	18	2	7	17	26	4	2	20	19
188806	1	1	1	1	1	6	1	2	1	1	1	1	1	1	3	1	1	1	1	1	1	1	1	1	1	4	1	5	1	1	1	6	1	1	1	1	1	1	1	1	1	1	1	6	6	1	1	7	1
188990	2	2	3	4	2	20	5	6	7	3	5	16	8	9	10	11	12	13	14	15	16	17	2	17	16	18	16	19	7	2	14	20	2	5	11	16	2	9	8	17	16	2	9	20	20	5	2	9	16
189489	2	2	3	4	2	17	5	6	7	3	5	9	7	5	8	9	10	11	2	7	12	11	13	11	14	15	12	16	7	13	2	17	2	5	9	14	2	5	7	11	9	2	5	17	25	5	2	2	12
190076	2	2	3	1	2	15	4	5	6	3	4	11	6	4	7	8	9	10	2	4	11	12	11	13	11	14	11	4	6	11	2	15	2	4	8	11	2	4	6	12	11	2	4	15	4	4	2	0	16
190960	1	1	1	1	1	1	1	1	1	1	1	1	1	1	1	1	1	1	1	1	1	1	1	1	1	1	1	2	1	1	1	1	1	1	1	1	1	1	1	1	1	1	1	1	1	1	1	1	1
191484	1	1	2	2	1	2	3	2	4	2	3	8	4	3	4	5	6	2	1	4	4	2	3	2	4	7	4	2	4	3	1	2	1	3	5	4	1	3	4	2	8	1	3	2	12	3	1	6	4
192135	1	1	2	3	1	4	4	4	4	2	4	4	4	4	4	4	5	4	1	4	4	4	4	4	4	6	4	4	4	4	1	4	1	4	4	4	1	4	4	4	4	1	4	4	11	4	1	7	4
192758	1	1	1	2	1	1	2	2	1	1	2	1	1	2	2	1	1	1	1	1	1	2	2	2	1	1	1	1	1	2	1	1	1	2	1	1	1	2	1	2	1	1	2	1	1	2	1	1	1
193072	1	1	1	2	1	7	1	3	4	1	1	4	4	2	1	5	6	7	1	4	4	2	4	2	4	7	4	7	4	4	1	7	1	1	5	4	1	2	4	2	4	1	2	7	4	1	1	7	4
194009	2	2	2	2	2	1	1	1	2	2	1	1	1	2	2	1	2	2	2	1	1	2	1	2	1	1	1	2	1	1	2	1	2	1	1	1	2	2	1	2	1	2	2	1	1	1	2	2	1
194302	1	1	2	1	1	1	1	1	1	2	1	1	1	3	1	1	1	1	1	1	1	1	4	1	1	1	1	1	1	4	1	1	1	1	1	1	1	3	1	1	1	1	3	1	1	1	1	1	1
194659	1	1	1	1	1	1	1	1	1	1	1	1	2	1	1	1	1	1	1	1	1	1	1	1	1	1	1	1	2	1	1	1	1	1	1	1	1	1	2	1	1	1	1	1	1	1	1	1	1
195316	1	1	2	1	1	1	1	1	3	2	1	2	2	1	2	2	1	1	1	1	1	1	1	1	1	1	1	1	2	1	1	1	1	1	2	1	1	1	2	1	2	1	1	1	1	1	1	1	1
195739	1	1	1	1	1	1	1	1	1	1	1	1	1	1	1	1	1	1	1	1	1	1	1	1	2	1	1	1	1	1	1	1	1	1	1	1	1	1	1	1	1	1	1	1	1	1	1	1	1
195970	1	1	1	1	1	1	1	1	1	1	1	1	1	1	2	1	1	1	1	1	1	1	1	1	1	1	1	1	1	1	1	1	1	1	1	1	1	1	1	1	1	1	1	1	1	1	1	1	1
196256	1	1	1	1	1	1	1	2	1	1	1	1	1	3	4	1	1	1	1	1	1	1	1	1	1	1	1	1	1	1	1	1	1	1	1	1	1	3	1	1	1	1	3	1	1	1	1	4	1
196702	2	2	3	1	2	1	1	2	1	3	1	1	4	1	3	1	3	1	2	1	1	3	1	3	1	5	1	2	4	1	2	1	2	1	1	1	2	1	4	3	1	2	1	1	1	1	2	3	1
197031	1	1	2	3	1	5	1	4	3	2	1	3	5	6	5	1	3	3	1	3	3	7	3	7	3	8	3	9	5	3	1	5	1	1	1	3	1	6	5	7	3	1	6	5	3	1	1	5	3
197591	1	1	1	1	1	4	1	1	2	1	1	1	3	1	1	1	1	1	1	1	1	1	1	1	1	1	1	1	3	1	1	2	1	1	1	1	1	1	3	1	1	1	1	4	1	1	1	3	1
198145	1	1	2	3	1	7	1	2	1	2	1	2	2	1	4	1	2	5	1	2	2	6	2	6	2	2	2	2	2	2	1	1	1	1	1	2	1	1	2	6	2	1	1	7	2	1	1	2	2
198735	1	1	1	1	1	2	1	2	2	1	1	1	1	3	1	4	1	5	1	1	1	4	1	4	1	2	1	2	1	1	1	6	1	1	4	1	1	3	1	4	1	1	3	2	1	1	1	1	1
199355	1	1	1	1	1	1	1	1	1	1	1	1	1	1	1	1	1	1	1	1	1	1	1	1	1	1	1	1	1	1	1	1	1	1	1	1	2	1	1	1	1	1	1	1	1	1	1	1	1
199729	1	1	1	1	1	1	1	1	1	1	1	1	1	1	1	1	1	1	2	1	1	1	1	1	1	1	1	1	1	1	1	1	1	1	1	1	1	1	1	1	1	1	1	1	1	3	1	1	1
200237	1	1	1	2	1	3	1	2	1	1	1	1	2	1	1	3	2	2	1	1	1	3	1	3	1	4	1	2	2	1	1	5	1	1	3	1	1	1	2	3	1	1	1	3	1	1	1	1	1
200564	1	1	1	1	1	1	1	1	1	1	1	1	1	1	1	1	1	1	1	1	1	1	1	1	1	1	1	1	1	1	1	1	1	1	1	1	1	1	1	1	1	1	1	1	1	1	1	1	1
201017	1	1	1	2	1	4	1	3	1	1	1	7	2	4	1	2	5	6	1	1	1	4	7	4	1	8	1	4	2	7	1	1	1	1	2	1	1	4	2	4	7	1	4	4	1	1	1	8	1
202478	1	1	1	2	1	2	1	3	4	1	1	12	4	1	4	5	6	7	1	8	8	5	9	5	8	10	8	11	4	9	1	1	1	1	5	8	1	1	4	5	12	1	13	2	8	1	1	17	8
203233	1	1	1	1	1	1	1	1	1	1	1	1	1	1	1	1	1	1	1	1	1	1	1	1	1	1	1	1	1	1	1	1	1	1	1	1	1	1	1	1	1	1	1	1	1	1	1	1	1
203610	1	1	1	1	1	3	2	3	3	1	2	2	3	3	3	4	1	1	1	1	3	3	2	3	1	3	3	1	3	2	1	1	1	2	4	1	1	3	3	3	2	1	3	3	1	2	1	3	1
203993	1	1	1	2	1	1	1	1	1	1	1	1	1	1	1	1	1	1	1	1	1	1	1	1	1	1	1	1	1	1	1	1	1	1	1	1	1	1	1	1	1	1	1	1	1	1	1	1	1
204419	1	1	2	3	1	4	4	5	3	2	4	12	4	4	4	4	4	6	1	4	4	7	4	7	4	4	4	8	4	4	1	4	1	4	4	4	1	4	4	7	4	1	4	4	4	4	1	9	4
205366	1	1	1	1	1	1	1	1	1	1	1	1	1	1	1	1	1	1	1	1	1	1	1	1	1	1	1	1	1	1	1	1	1	1	1	1	1	1	1	1	1	1	1	1	1	1	1	1	1
206017	2	2	1	3	2	1	4	1	3	1	4	4	2	5	1	1	1	6	2	7	8	9	4	9	7	5	8	2	1	4	2	5	2	4	1	7	2	5	2	9	4	2	5	1	7	4	2	7	7
206293	2	2	3	4	2	9	5	1	6	3	5	15	7	8	9	10	1	11	2	12	13	14	15	14	12	16	13	2	1	15	2	17	2	5	10	12	2	8	7	14	15	2	8	9	12	5	2	3	18
207874	2	2	2	2	3	2	4	5	6	2	4	11	5	2	7	8	8	2	2	9	10	2	11	2	9	12	10	2	13	11	2	14	2	4	8	9	0	2	5	2	11	0	2	2	28	4	2	2	4
208669	2	2	3	4	5	16	6	7	8	3	6	15	9	5	10	2	2	5	2	5	11	5	12	5	5	13	11	2	9	12	2	14	2	7	2	5	2	5	9	5	15	2	5	16	5	6	2	5	17
209079	2	2	3	1	4	20	5	6	7	3	5	13	8	9	10	3	3	11	2	12	12	4	13	4	14	15	12	16	17	13	2	18	2	5	3	14	19	9	8	4	13	19	9	20	12	5	2	22	21
209678	2	2	3	4	5	18	6	7	8	3	6	15	9	10	11	9	9	12	2	13	13	14	15	14	13	16	13	17	9	15	2	18	2	6	9	13	2	10	9	14	15	2	10	18	13	6	2	20	19
210294	2	3	4	5	2	24	6	7	8	4	6	23	9	10	11	12	13	14	2	15	15	16	17	16	18	19	15	20	9	17	2	21	2	6	12	18	22	10	9	16	23	2	10	24	15	6	2	15	25
211482	2	2	3	4	2	22	5	6	7	3	5	15	8	0	9	10	11	12	2	13	13	14	15	14	16	17	13	18	8	15	2	19	2	5	10	20	2	21	8	14	15	2	0	22	13	5	2	25	23
212736	2	2	3	-1	2	1	4	5	6	3	4	6	1	7	1	1	6	7	2	6	6	2	6	2	2	7	6	1	1	6	2	1	2	4	1	2	2	7	1	2	6	2	7	1	6	4	2	2	2
213008	2	2	1	1	2	3	3	1	4	1	3	7	4	5	3	4	5	6	2	7	8	3	7	3	7	5	8	9	4	7	2	4	2	3	4	7	2	5	4	3	7	2	5	3	7	3	2	1	7
213906	1	1	2	1	1	1	3	4	5	2	3	11	6	1	7	6	1	8	1	9	9	10	11	10	9	12	9	13	6	11	1	6	1	3	6	9	1	1	6	10	11	1	1	1	9	3	1	1	9
214665	2	3	1	1	2	14	1	4	5	1	1	13	6	1	7	8	1	9	2	10	10	11	12	11	10	1	10	1	6	12	2	1	2	1	8	10	2	1	6	11	13	2	1	14	10	1	2	15	10
215840	2	2	3	4	2	1	5	6	7	3	5	12	8	2	1	9	9	7	2	10	10	11	12	11	10	2	10	2	8	12	2	9	2	5	9	10	2	2	8	11	12	2	2	1	10	5	2	13	10
216206	1	1	1	2	1	4	1	1	1	1	1	1	3	3	4	5	3	1	1	1	1	3	1	3	1	3	1	3	3	1	1	3	1	1	5	1	1	3	3	3	1	1	3	4	1	1	1	1	1
216531	2	2	3	4	2	22	5	6	7	3	5	21	8	9	10	11	12	13	2	14	15	16	17	16	18	19	15	8	8	17	2	20	2	5	11	18	2	9	8	16	21	2	9	22	14	5	2	23	14
217980	2	2	3	4	2	21	5	6	7	3	5	30	8	9	10	11	12	13	2	14	15	16	17	16	14	18	15	19	20	17	2	3	2	5	11	14	2	9	8	16	17	2	9	21	14	5	2	23	22
220437	1	1	2	3	1	12	4	5	6	2	4	8	1	7	1	1	8	9	1	7	10	4	8	4	7	11	10	7	1	8	1	4	1	4	1	7	1	7	1	4	8	1	7	12	7	4	1	1	7
221123	2	2	3	4	2	1	3	5	1	3	3	2	2	1	1	2	2	6	2	7	8	9	2	9	7	10	8	5	11	2	2	3	2	3	2	7	2	1	2	9	2	12	1	13	7	3	2	16	7
222666	2	2	3	4	2	22	5	6	7	3	5	21	8	9	10	11	12	13	2	14	14	15	16	15	17	18	14	12	19	16	2	20	2	5	11	17	2	9	8	15	21	2	9	22	14	5	2	26	23
225361	2	2	3	4	2	15	5	6	5	3	5	14	5	7	8	9	2	5	2	10	10	5	11	5	10	12	10	2	5	11	2	2	2	5	9	10	2	7	5	13	14	2	7	15	10	5	2	20	10
226068	2	2	3	4	2	1	1	5	6	3	1	12	1	7	8	9	2	1	2	10	10	1	2	1	11	7	10	2	1	2	2	2	2	1	9	11	2	7	1	1	12	2	7	1	10	1	2	13	10
227552	2	3	4	5	3	15	6	7	5	4	6	13	5	8	9	10	3	11	3	5	5	12	13	12	5	14	5	3	5	13	3	15	3	6	10	5	3	8	5	12	13	3	8	15	5	6	3	12	5
228504	2	3	4	5	3	17	6	7	8	4	6	13	1	9	10	11	3	1	3	12	5	3	13	3	5	1	5	3	1	13	3	1	3	6	14	5	3	9	0	3	13	3	9	15	5	6	3	16	5
229307	2	2	3	4	2	13	5	5	6	3	5	20	5	7	8	9	2	5	2	10	10	11	12	11	10	5	10	2	5	12	2	2	2	5	9	10	2	7	5	11	12	2	7	13	10	5	2	2	10
230074	2	2	2	2	2	2	3	4	5	2	3	2	2	6	2	2	2	2	2	1	1	7	8	2	1	9	1	2	2	8	2	10	2	3	2	1	2	6	2	7	8	2	6	2	1	3	2	2	1
230899	2	2	3	4	2	19	5	6	7	3	33	11	8	9	10	11	12	13	2	14	14	10	15	10	16	11	14	17	8	15	2	18	2	5	11	16	2	9	8	10	11	2	9	19	14	5	2	20	14
232171	2	2	3	4	2	19	5	6	7	3	5	11	8	9	10	11	12	13	2	1	1	14	15	14	1	16	1	12	8	15	2	17	2	5	11	1	2	9	8	14	18	2	9	19	1	5	2	19	20
234124	1	1	2	3	1	23	4	5	6	2	4	38	7	8	9	10	11	12	1	13	13	14	15	14	16	17	13	18	19	15	1	20	1	4	10	16	1	8	19	21	22	1	8	23	13	4	1	24	13
235695	2	2	3	4	2	22	5	6	7	3	5	21	8	9	10	11	12	13	2	14	15	16	17	16	18	11	15	12	19	17	2	20	2	5	11	18	2	9	19	16	21	2	9	22	23	5	40	24	23
237622	2	2	3	4	2	11	1	1	1	3	1	14	5	4	6	7	8	9	2	1	1	10	1	10	1	11	1	12	5	1	2	2	2	1	7	1	13	4	5	10	14	13	4	11	1	1	2	15	1
238771	2	2	3	4	2	22	5	6	7	3	69	42	8	9	10	11	12	13	2	14	14	15	16	15	14	17	14	12	18	16	2	19	2	5	11	14	20	9	8	15	21	20	9	22	14	5	2	23	14
242985	2	2	3	3	2	3	3	4	3	3	3	3	4	3	3	3	3	4	2	4	4	3	3	3	4	3	4	3	4	3	2	3	2	3	3	4	3	3	4	3	3	3	3	3	4	3	2	4	4
243418	2	2	3	2	2	2	2	2	2	3	2	2	4	4	2	2	4	2	2	2	2	2	2	2	2	4	2	4	4	2	2	3	2	2	2	2	4	4	4	2	2	4	4	2	2	2	2	2	2
244283	2	2	3	4	2	20	5	6	7	3	5	19	8	9	10	11	12	13	2	14	14	5	15	5	14	15	14	12	8	15	2	16	2	17	11	14	18	9	8	5	19	18	9	20	14	5	2	22	21
246468	2	2	3	4	5	27	6	7	8	3	6	47	9	10	11	12	13	14	15	16	17	18	19	18	20	21	17	22	23	19	15	24	2	17	12	20	25	10	9	18	26	2	10	27	20	0	2	29	28
250902	0	0	2	3	4	0	0	5	6	7	0	0	8	9	0	0	10	0	0	11	0	0	-1	12	13	0	0	14	15	0	0	16	0	17	0	13	0	18	19	20	0	21	22	0	0	23	0	-1	13
252385	2	2	3	2	2	6	2	2	4	3	2	6	5	6	4	6	2	2	2	7	7	2	2	2	8	6	7	2	5	2	2	4	2	7	6	8	2	6	5	2	6	2	6	6	7	2	2	4	8
252641	2	2	2	2	2	2	2	2	3	2	2	2	2	2	3	4	2	2	2	2	2	2	5	2	6	2	2	7	2	5	2	3	2	2	4	6	2	2	2	2	2	2	2	2	2	2	2	3	6
252939	2	2	2	3	2	2	2	2	2	2	2	6	3	2	2	2	2	4	2	5	5	2	2	2	6	2	5	7	3	2	2	8	2	5	2	6	2	2	3	2	6	2	2	2	5	2	2	8	6
253113	2	2	3	4	2	21	5	6	7	3	5	20	8	9	7	10	11	12	2	13	13	14	15	14	16	17	13	11	8	15	2	18	2	19	10	16	2	9	8	14	20	2	9	21	13	5	2	18	16
254364	2	2	3	3	2	5	2	-1	4	3	2	2	4	5	4	3	2	-1	2	3	3	2	2	2	-1	5	3	2	4	2	2	4	2	3	3	-1	2	5	4	2	2	2	5	5	3	2	2	4	-1
254863	2	3	4	5	2	6	2	6	7	4	2	6	8	6	9	10	11	12	13	14	14	2	15	2	6	6	14	11	8	15	2	16	2	14	10	6	2	6	8	2	6	2	6	6	14	2	2	16	6
255802	1	1	2	3	1	12	3	4	5	2	3	14	6	7	8	9	1	3	1	10	10	3	11	3	12	3	10	1	6	11	1	13	1	10	9	12	1	7	6	3	14	1	7	12	10	3	1	15	12
257192	1	1	1	2	1	6	3	2	4	1	3	10	3	1	2	5	1	6	1	7	7	8	1	8	9	1	7	1	3	1	1	1	1	7	5	9	1	1	3	8	10	1	1	6	7	3	1	4	9
258127	1	1	1	2	1	1	3	2	1	1	3	2	2	2	4	5	6	7	1	8	8	9	1	9	10	2	8	6	2	1	1	2	1	8	5	10	1	2	2	9	2	1	2	1	8	3	1	1	1
258958	1	1	1	2	1	1	3	1	4	1	3	1	1	5	6	7	8	1	1	9	1	1	10	1	11	1	1	8	1	10	1	12	1	9	7	11	1	5	1	1	1	1	5	1	9	3	1	13	11
260180	1	1	2	3	1	15	4	5	5	2	4	14	6	7	8	9	10	11	1	12	1	1	13	1	12	7	1	10	6	13	1	7	1	12	9	12	1	7	6	1	14	1	7	15	12	4	1	17	16
261538	1	2	3	4	1	17	3	5	4	3	3	16	6	7	8	9	3	10	11	4	4	7	12	7	4	7	4	13	6	12	1	7	1	14	9	4	1	15	6	7	16	1	7	17	4	3	29	7	18
262540	2	3	4	5	2	22	6	7	8	4	6	38	9	10	11	12	13	14	2	5	5	15	16	15	5	17	5	18	9	16	2	10	2	19	12	5	2	20	9	15	21	2	10	22	5	23	2	25	24
264011	2	3	4	5	2	21	6	7	8	4	6	38	9	10	11	12	13	14	2	5	5	15	16	15	5	11	5	17	9	16	2	10	2	18	12	5	2	19	9	15	20	2	10	21	5	22	2	10	23
264808	2	3	4	5	6	28	7	8	9	4	7	85	10	11	12	13	14	2	2	15	16	17	18	19	15	20	16	21	22	23	2	24	2	25	13	16	6	26	10	17	27	2	11	28	16	29	6	38	30
265787	2	3	4	5	2	22	6	7	8	4	6	41	9	2	10	11	12	13	2	13	13	14	15	14	13	16	13	17	9	15	2	18	2	19	11	13	2	20	9	14	21	2	2	22	13	23	2	25	24
267090	2	2	2	2	2	11	3	4	5	2	3	23	6	2	6	7	8	2	2	2	2	2	2	2	2	9	2	8	6	2	2	7	2	2	7	2	2	10	6	2	7	2	2	11	2	3	2	7	12
267803	2	2	3	2	2	12	4	5	2	3	4	8	6	2	7	8	9	5	2	2	2	10	2	10	2	11	2	9	6	2	2	10	2	2	8	2	2	2	6	10	10	2	2	12	2	4	2	18	13
268660	2	2	3	2	2	1	4	4	2	3	4	2	1	2	5	2	1	6	2	2	2	2	2	2	2	4	2	1	1	2	2	7	2	2	2	2	2	2	1	2	7	2	2	1	2	4	2	2	8
269334	2	2	3	1	2	1	1	1	2	3	1	2	4	2	1	2	2	1	2	1	1	1	2	1	1	1	1	1	4	2	2	1	2	1	2	1	2	2	4	1	5	2	2	1	1	1	2	2	1
269799	2	2	3	4	2	5	2	5	2	3	2	2	2	2	2	2	6	2	2	1	7	2	2	2	1	2	7	8	2	2	2	5	2	7	2	1	2	2	2	2	2	2	2	5	1	2	2	2	1
270452	1	1	-1	2	1	7	3	-1	-1	-1	3	-1	-1	1	4	-1	5	-1	1	-1	6	1	1	1	7	-1	6	8	-1	1	1	-1	1	-1	-1	6	1	1	-1	1	-1	1	1	6	6	3	1	-1	6
271021	1	1	-1	2	1	1	1	1	1	-1	1	2	1	1	-1	1	2	1	1	1	1	1	1	1	1	2	1	1	1	1	1	1	3	1	1	1	1	1	1	1	2	1	1	1	1	1	1	1	1
271598	2	2	0	3	2	23	4	5	6	0	4	40	7	2	0	8	9	10	11	12	13	14	15	14	16	17	13	18	19	15	11	20	2	13	8	16	2	21	7	14	22	2	2	23	57	4	2	26	12
274033	2	2	3	4	2	19	5	6	7	3	5	31	5	8	1	1	9	10	11	12	12	13	14	13	12	15	12	16	5	14	11	17	2	12	1	12	8	18	5	13	5	8	8	19	1	5	2	5	12
274732	2	3	4	5	2	25	6	7	8	4	6	24	9	10	1	11	12	13	14	15	15	16	17	16	15	18	15	19	20	17	14	21	2	22	11	15	1	23	20	16	24	1	10	25	55	26	2	33	15
278362	2	3	4	5	2	16	6	6	3	4	6	3	6	3	1	7	6	8	9	10	10	11	12	11	10	13	10	14	6	12	9	15	2	6	7	10	3	-1	6	11	3	3	3	16	13	6	2	18	10
279079	2	3	4	5	2	3	6	3	3	4	6	11	3	7	1	3	3	8	3	9	9	10	11	10	9	12	9	13	3	11	3	1	2	6	3	9	3	14	3	10	11	3	7	3	29	6	2	17	9
279718	2	3	4	5	2	1	6	1	7	4	6	16	1	8	1	9	10	11	12	13	14	15	16	17	13	18	14	19	1	16	38	1	2	6	9	13	3	20	1	15	16	3	8	1	1	6	2	25	21
280750	2	1	3	4	2	4	5	6	7	3	5	11	4	8	1	9	1	6	10	1	1	4	11	12	1	13	1	14	4	11	10	1	2	5	9	1	1	15	4	4	11	1	8	4	9	5	2	4	16
281410	2	3	1	1	2	1	4	5	1	1	4	8	1	6	1	7	8	9	10	11	11	1	8	1	11	12	11	13	1	8	10	14	2	4	7	11	3	15	1	1	8	3	6	1	8	4	2	1	16
282497	2	1	3	4	2	4	5	4	6	3	5	15	4	7	1	8	4	9	6	4	4	2	10	2	4	11	4	12	4	10	6	13	2	5	8	4	1	14	4	2	15	1	7	4	31	5	2	22	16
282943	2	3	4	5	2	26	6	7	8	4	6	25	9	3	1	10	11	12	13	14	15	16	17	18	19	20	15	21	9	17	13	22	2	6	10	19	23	24	9	16	25	23	3	26	31	6	2	33	27
284144	2	3	4	5	2	15	4	6	7	4	4	12	8	6	1	9	10	4	3	11	11	8	12	13	11	6	11	14	8	12	3	15	2	4	9	11	3	16	8	8	12	3	6	15	23	4	2	21	17
284650	2	3	4	1	2	11	5	6	3	4	29	13	7	8	1	9	10	11	3	12	12	11	13	11	12	14	12	15	7	13	3	16	2	5	9	12	3	17	7	11	13	3	8	11	2	5	2	19	11
285416	1	1	2	3	1	5	1	4	5	2	1	13	6	4	1	6	7	4	1	8	8	1	1	1	8	4	8	9	10	1	1	11	1	1	6	8	1	12	6	1	13	1	4	5	1	1	1	1	14
286261	1	1	2	3	1	5	4	1	1	2	4	4	5	5	1	5	5	2	1	1	1	6	4	6	1	5	1	3	5	4	1	7	1	4	5	1	1	3	5	6	4	1	5	5	2	4	1	5	5
286549	2	1	3	4	2	21	5	6	7	3	5	15	8	9	1	10	11	12	1	13	13	14	15	14	13	16	13	17	8	15	1	18	19	5	10	13	1	20	8	14	15	1	9	21	50	5	2	31	22
288510	2	1	3	4	2	19	5	6	7	3	5	18	8	9	1	10	7	11	12	13	13	14	15	14	13	1	13	16	8	15	12	7	2	5	10	13	1	17	8	14	18	1	9	19	7	5	2	26	20
289621	1	1	2	3	1	8	4	5	6	2	4	9	3	1	1	7	4	1	3	6	6	4	1	4	6	1	6	-1	3	1	3	8	1	4	7	6	1	1	3	4	9	1	1	8	1	4	1	4	6
289967	2	1	1	1	2	9	1	3	4	1	1	1	1	5	1	6	7	6	8	4	4	6	6	6	4	1	4	-1	1	6	8	1	2	1	6	4	1	5	1	6	1	1	5	9	16	1	2	1	4
290225	1	1	2	3	1	3	4	5	2	2	4	9	3	3	1	6	3	2	1	4	4	3	3	3	4	2	4	7	3	3	1	8	1	4	6	4	1	3	3	3	9	1	3	3	11	4	1	10	4
290585	2	3	2	4	2	19	5	6	7	2	5	20	8	9	1	4	10	11	3	12	12	13	14	13	15	16	12	17	8	14	3	18	2	5	4	15	19	9	8	13	20	19	9	19	46	5	2	21	15
291547	1	1	2	2	1	6	2	3	1	2	2	1	2	2	1	1	2	1	1	1	1	1	1	1	4	2	1	5	2	1	1	1	1	2	1	4	6	2	2	1	1	6	2	6	1	2	1	1	4
291868	2	3	4	5	6	23	7	8	9	4	7	25	10	11	1	12	13	14	15	16	16	17	18	19	5	20	16	21	10	18	15	22	2	7	12	5	23	11	10	24	25	23	11	23	53	7	2	42	26
294122	2	3	4	5	6	8	7	8	9	4	7	15	10	11	12	13	14	15	16	17	17	18	17	18	18	19	17	20	21	17	16	15	6	7	13	18	8	11	10	18	15	8	11	8	44	7	6	23	22
295711	2	3	4	5	2	27	6	7	8	4	6	25	9	10	11	12	13	14	15	16	16	17	18	17	19	20	16	21	22	18	15	23	2	6	12	19	15	10	9	24	25	26	10	27	56	6	2	29	28
298252	2	3	4	5	2	0	6	0	7	4	6	11	2	8	9	7	6	10	2	0	0	2	11	-1	12	13	0	2	2	11	2	14	2	6	7	12	2	8	2	-1	11	2	8	15	27	6	2	21	16
298669	2	2	3	4	2	12	2	2	2	3	2	2	2	5	6	2	7	2	2	2	2	8	2	9	2	10	2	11	11	2	2	4	2	2	2	2	2	5	2	9	2	2	5	12	14	2	2	2	2
299246	2	3	4	5	2	20	3	6	7	4	3	15	5	8	9	10	11	12	6	13	13	14	15	14	13	16	13	17	17	15	6	18	2	3	10	13	6	19	5	14	15	6	8	20	55	3	2	22	21
300883	2	3	4	5	2	24	3	6	7	8	3	18	9	10	11	12	13	14	15	16	16	17	18	17	16	19	16	20	21	18	55	22	2	3	12	16	6	10	9	17	18	23	10	24	43	3	2	26	25
302649	-1	2	3	4	-1	15	2	5	-1	3	2	10	6	7	1	8	9	5	5	9	9	-1	10	-1	9	11	9	12	13	10	5	14	-1	2	8	9	5	7	6	-1	10	5	7	15	-1	2	-1	9	-1
302815	2	3	0	4	2	81	-1	0	5	0	0	46	6	7	8	0	9	10	11	12	13	14	0	15	16	17	0	18	10	0	11	19	2	20	21	0	22	0	23	24	25	10	26	27	0	28	2	30	0
303559	2	3	-1	4	2	22	5	6	7	-1	5	16	8	9	10	11	12	13	6	14	14	15	16	15	17	18	14	19	20	16	6	21	2	5	11	17	6	9	8	15	16	6	9	22	23	5	2	24	23
305006	2	3	-1	4	2	19	5	6	7	-1	5	15	8	9	10	11	12	13	6	12	12	14	15	14	12	0	12	16	17	15	6	18	2	5	11	12	6	9	8	14	15	6	9	19	1	5	2	20	1
305746	2	3	-1	4	5	17	6	7	8	-1	6	16	-1	9	10	-1	-1	11	7	-1	-1	12	13	12	-1	14	-1	-1	15	13	7	-1	5	6	-1	-1	7	9	-1	12	16	7	9	17	1	6	2	18	1
306448	2	2	-1	3	4	23	5	6	7	-1	5	15	8	9	10	-1	11	12	6	11	13	14	15	14	16	17	18	19	20	15	6	21	4	5	-1	22	6	9	8	14	15	6	9	23	1	5	2	25	24
307152	2	3	-1	-1	2	22	4	5	6	-1	4	13	7	8	9	-1	10	11	5	10	10	12	13	14	10	15	10	16	17	13	5	18	2	19	-1	10	5	20	7	12	13	5	21	22	45	19	2	24	23
308550	-1	-1	-1	-1	-1	-1	-1	-1	-1	-1	-1	-1	-1	-1	-1	-1	2	-1	-1	2	2	-1	-1	-1	2	3	2	-1	4	-1	-1	5	-1	-1	-1	2	-1	-1	-1	-1	-1	-1	-1	-1	1	-1	-1	7	6
310028	-1	-1	-1	-1	-1	-1	-1	-1	-1	-1	-1	-1	-1	-1	-1	-1	-1	-1	-1	-1	-1	-1	-1	-1	-1	-1	-1	-1	-1	-1	-1	-1	-1	-1	-1	-1	-1	-1	-1	-1	-1	-1	-1	-1	4	-1	-1	-1	2
311225	-1	-1	-1	-1	-1	-1	-1	-1	-1	-1	-1	-1	-1	-1	-1	-1	2	-1	-1	3	3	-1	-1	-1	3	-1	3	-1	-1	-1	-1	-1	-1	-1	-1	3	-1	-1	-1	-1	-1	-1	-1	-1	1	-1	-1	-1	1
312203	-1	-1	-1	-1	-1	-1	-1	-1	-1	-1	-1	-1	-1	-1	-1	-1	2	-1	-1	3	3	-1	-1	-1	3	-1	3	-1	-1	-1	-1	-1	-1	-1	-1	3	-1	-1	-1	-1	-1	-1	-1	-1	1	-1	-1	-1	1
313437	-1	-1	-1	-1	-1	-1	-1	-1	-1	-1	-1	-1	-1	-1	-1	-1	1	-1	-1	1	1	-1	-1	-1	1	-1	1	-1	-1	-1	-1	-1	-1	-1	-1	1	-1	-1	-1	-1	-1	-1	-1	-1	1	-1	-1	-1	1
314830	2	2	-1	-1	2	-1	3	-1	-1	-1	3	-1	-1	-1	-1	-1	4	-1	-1	4	4	-1	-1	-1	4	-1	4	-1	-1	-1	-1	-1	2	3	-1	4	-1	-1	-1	-1	-1	-1	-1	-1	4	3	2	-1	4
316014	2	2	-1	-1	2	-1	3	-1	-1	-1	3	-1	-1	-1	-1	-1	1	-1	-1	1	1	-1	-1	-1	1	-1	1	-1	-1	-1	-1	-1	2	3	-1	1	-1	-1	-1	-1	-1	-1	-1	-1	1	3	2	-1	1
317058	1	1	-1	-1	1	-1	2	-1	-1	-1	2	-1	-1	-1	-1	-1	1	-1	-1	1	1	-1	-1	-1	1	-1	1	-1	-1	-1	-1	-1	1	2	-1	1	-1	-1	-1	-1	-1	-1	-1	-1	1	2	1	-1	3
317777	2	3	-1	-1	2	-1	4	-1	-1	-1	4	-1	-1	-1	-1	-1	5	-1	-1	1	1	-1	-1	-1	1	-1	1	-1	-1	-1	-1	-1	2	4	-1	1	-1	-1	-1	-1	-1	-1	-1	-1	1	4	2	-1	1
318770	-1	-1	-1	2	-1	12	-1	3	4	-1	-1	7	5	-1	-1	-1	6	-1	3	6	6	-1	7	-1	6	8	6	9	10	7	3	11	-1	-1	-1	6	3	-1	5	-1	7	3	-1	12	6	-1	-1	13	1
319640	-1	-1	-1	2	-1	21	-1	3	4	-1	-1	7	5	-1	-1	-1	6	-1	3	6	6	-1	7	-1	6	8	6	9	10	7	3	11	-1	-1	-1	6	3	-1	5	-1	7	3	-1	6	6	-1	-1	13	12
320246	-1	-1	-1	2	-1	11	-1	3	4	-1	-1	4	5	-1	-1	-1	6	-1	7	6	6	-1	4	-1	6	8	6	9	5	4	7	10	-1	-1	-1	6	3	-1	5	-1	4	3	-1	11	6	-1	-1	13	12
321361	-1	-1	-1	2	-1	13	-1	3	4	-1	-1	8	5	-1	-1	-1	6	-1	3	7	7	-1	8	-1	7	9	7	10	11	8	3	12	-1	-1	-1	7	3	-1	5	-1	8	3	-1	13	7	-1	-1	15	14
322288	2	2	3	4	5	23	0	-1	6	0	0	14	7	8	9	10	-1	11	2	12	12	13	14	13	12	15	12	16	17	14	19	18	19	0	20	12	2	21	22	13	14	2	8	23	56	0	2	25	24
323780	2	2	3	4	2	23	5	6	7	3	5	18	8	9	10	11	12	13	14	15	16	17	18	17	15	19	16	20	21	18	14	22	2	5	11	15	14	9	8	17	18	14	9	23	46	5	2	26	24
326063	2	3	-1	4	2	28	5	6	7	-1	80	26	8	9	1	10	11	12	13	14	15	16	17	16	18	19	15	20	21	17	13	22	2	5	10	23	24	9	25	16	26	27	9	28	63	5	2	48	29
331533	2	3	4	5	6	24	7	8	9	4	7	23	10	11	1	12	13	14	15	16	10	17	18	17	19	9	10	20	21	18	15	22	6	7	12	19	15	11	10	17	23	15	11	24	52	7	6	26	25
333689	2	3	4	5	2	2	6	7	8	4	6	2	2	9	1	2	5	10	10	5	2	2	2	2	5	8	2	7	2	2	10	2	2	6	2	5	10	9	2	2	2	10	9	2	2	6	2	12	11
334352	2	3	4	5	2	18	6	7	8	4	6	17	9	10	1	3	11	12	13	13	13	14	15	14	13	8	13	7	6	15	13	16	2	6	3	13	13	10	9	14	17	13	10	18	13	6	2	17	1
334949	2	2	2	3	2	2	2	4	5	2	2	2	2	6	1	2	2	7	3	3	8	2	2	2	3	5	8	4	2	2	3	9	2	2	2	3	3	6	2	10	2	3	6	2	2	2	2	2	4
335776	2	3	4	5	2	23	6	7	8	4	6	22	9	10	1	11	12	13	14	15	16	17	18	17	15	8	16	7	19	18	14	20	2	6	11	15	14	21	9	17	22	14	10	23	15	6	2	30	24
336946	2	3	4	5	2	21	6	7	8	4	6	5	9	10	1	11	12	13	14	15	16	6	17	6	15	18	16	19	20	17	14	17	2	6	11	15	14	10	9	6	5	14	10	21	15	22	2	24	23
338416	2	3	4	5	2	24	6	7	8	4	6	23	9	10	1	11	12	13	14	15	16	17	18	19	15	8	16	20	21	18	14	22	2	6	11	15	14	10	9	17	23	14	10	24	15	6	2	26	25
339852	2	3	4	5	2	5	6	7	8	4	6	5	2	9	1	10	11	12	5	5	13	14	13	14	5	15	13	14	16	13	5	5	2	6	10	5	5	9	2	14	5	5	9	5	5	6	2	24	17
340640	-1	2	3	4	-1	15	-1	5	6	3	-1	-1	7	8	1	-1	-1	9	7	10	7	-1	11	-1	10	12	7	13	14	11	7	-1	-1	-1	-1	10	7	8	7	-1	-1	7	8	15	27	-1	-1	-1	16
341756	2	3	4	5	2	20	6	7	8	4	6	1	9	8	10	11	12	13	14	15	9	16	17	16	15	12	9	18	1	17	14	-1	2	6	11	15	19	8	9	16	1	3	8	20	15	6	2	-1	21
343147	2	3	4	5	6	19	7	8	9	4	7	19	10	9	1	11	12	4	4	13	10	14	15	16	13	12	10	17	1	15	4	-1	2	7	11	13	18	9	10	16	19	3	9	19	13	7	2	-1	20
344745	2	3	4	5	2	3	4	3	6	4	4	3	7	3	1	3	8	4	4	9	7	3	4	3	9	8	7	3	3	4	4	3	2	4	3	9	3	3	7	3	3	3	3	3	18	4	2	3	4
344989	2	1	3	1	2	1	4	1	5	3	4	8	6	1	7	8	1	6	6	9	10	11	6	11	9	1	10	12	13	6	6	14	2	4	8	9	1	1	6	11	8	1	1	1	9	4	2	15	6
345849	2	3	4	5	2	1	6	7	8	4	6	12	9	10	11	12	11	13	5	14	15	16	17	16	14	11	15	18	1	17	5	19	2	6	12	14	3	10	9	16	12	3	10	1	14	6	2	5	5
346789	2	3	4	5	2	21	6	7	8	4	6	12	9	10	11	12	13	14	15	16	17	18	2	18	16	13	17	19	1	2	15	2	2	6	12	16	20	10	9	18	12	20	10	21	16	6	2	24	22
347780	2	3	4	5	2	21	6	7	8	4	6	12	9	10	11	12	13	14	15	16	17	18	19	18	16	13	17	20	1	19	15	13	2	6	12	16	3	10	9	18	12	3	10	21	16	6	2	22	16
348867	2	1	3	4	2	1	5	2	1	3	5	8	6	7	1	8	1	9	10	11	6	12	1	12	13	1	6	7	2	1	10	14	2	5	8	13	1	7	6	12	8	1	7	1	7	5	2	10	7
349562	2	3	4	5	2	20	6	7	8	4	6	12	9	10	11	12	13	14	14	15	16	17	18	17	15	13	16	3	13	18	14	19	2	6	12	15	3	10	9	17	12	3	10	20	15	6	2	21	15
350571	2	3	4	5	2	5	6	7	8	4	6	5	9	6	10	5	1	11	11	12	12	13	14	13	12	1	12	3	15	14	11	5	2	6	5	12	16	6	9	13	5	3	6	5	12	6	2	13	12
351204	2	3	4	0	2	20	5	6	7	4	5	11	8	9	10	11	1	12	13	14	14	15	16	15	14	1	14	17	18	16	13	19	2	5	11	14	3	9	8	15	11	3	9	20	14	5	2	21	14
352123	2	2	3	1	2	7	4	2	5	3	4	4	6	7	1	4	1	1	7	2	2	8	1	8	2	1	2	7	2	1	7	1	2	4	4	2	2	7	6	8	4	2	7	7	2	4	2	1	2
352443	2	2	3	4	2	35	5	6	7	3	5	20	8	9	10	11	1	8	12	13	13	14	15	9	13	1	13	16	17	18	9	19	2	5	20	13	21	9	8	14	20	21	14	22	13	5	2	8	13
353283	-1	-1	-1	2	-1	-1	3	-1	4	-1	3	20	3	-1	-1	5	6	7	-1	8	9	-1	-1	-1	9	6	9	-1	10	-1	-1	11	-1	3	5	9	-1	-1	3	-1	12	-1	-1	-1	9	3	-1	13	9
354433	-1	2	-1	3	-1	22	4	5	6	-1	93	21	0	0	0	7	8	9	10	0	11	12	13	0	14	0	11	15	16	13	10	17	-1	18	19	14	10	0	20	12	21	10	0	22	71	23	-1	39	14
355266	2	3	-1	4	2	0	5	6	7	-1	5	21	8	9	0	10	11	11	2	12	13	11	14	0	15	8	16	17	18	14	2	19	2	5	20	15	2	9	8	11	21	2	22	0	71	5	2	37	23
355990	-1	-1	2	3	-1	-1	4	-1	5	2	4	14	6	-1	-1	7	8	9	-1	10	10	-1	-1	-1	11	8	10	-1	12	-1	-1	13	-1	4	7	11	-1	-1	6	-1	14	-1	-1	-1	28	4	-1	16	15
357846	-1	-1	2	3	-1	-1	4	-1	5	2	4	15	6	-1	-1	7	8	9	-1	10	11	-1	-1	-1	10	12	11	-1	13	-1	-1	4	-1	4	7	10	-1	-1	14	-1	15	-1	-1	-1	31	4	-1	24	16
359740	-1	-1	2	3	-1	-1	4	-1	5	2	4	9	6	-1	-1	7	4	1	-1	8	8	-1	-1	-1	8	4	8	-1	1	-1	-1	9	-1	4	7	8	-1	-1	6	-1	9	-1	-1	-1	1	4	-1	1	10
360239	-1	-1	2	3	-1	-1	4	-1	5	2	4	14	6	-1	-1	7	8	9	-1	10	10	-1	-1	-1	10	11	10	-1	12	-1	-1	13	-1	4	7	10	-1	-1	6	-1	14	-1	-1	-1	25	4	-1	16	15
361757	-1	-1	-1	2	-1	-1	3	-1	4	-1	3	2	1	-1	-1	2	1	1	-1	2	2	-1	-1	-1	2	5	2	-1	2	-1	-1	2	-1	3	2	2	-1	-1	1	-1	2	-1	-1	-1	1	3	-1	1	2
362174	2	2	3	4	2	18	1	5	6	3	1	18	7	8	4	9	10	10	8	11	12	13	14	13	12	15	12	16	17	14	8	18	2	1	9	12	2	8	7	13	18	2	8	18	18	1	2	10	12
363505	2	2	3	4	2	25	5	6	7	3	5	24	8	9	10	11	12	13	9	14	15	16	17	16	18	19	15	20	21	17	9	22	2	23	11	18	2	9	8	16	24	2	9	25	44	23	2	26	18
366150	2	2	3	4	2	16	2	5	6	3	2	17	7	8	9	10	11	7	8	12	4	13	14	13	4	6	4	15	16	14	8	4	2	2	10	4	2	8	7	13	17	2	8	16	11	2	2	18	4
366776	2	2	3	4	2	19	5	6	7	3	5	22	8	9	10	11	12	13	9	14	15	16	17	16	4	14	15	18	19	17	9	20	2	5	11	4	2	9	21	16	22	2	9	19	36	5	2	28	4
367735	2	2	2	2	2	2	2	3	4	2	2	6	5	2	2	4	2	5	2	5	2	2	2	2	2	5	2	2	6	2	2	2	2	2	4	2	2	2	5	2	6	2	2	2	2	2	2	2	2
368034	2	2	3	2	2	12	4	5	1	3	4	12	6	7	1	8	9	6	7	6	1	2	1	2	2	10	1	2	11	1	7	8	2	4	8	2	2	7	6	2	12	2	7	12	2	4	2	13	2
368686	2	3	4	5	6	26	7	8	9	4	7	24	10	11	12	13	14	15	11	16	17	18	19	18	5	20	17	21	22	19	11	23	2	7	13	5	3	11	10	18	24	3	25	26	42	7	2	31	5
371365	2	2	3	4	2	22	5	6	7	3	5	21	8	9	10	5	11	12	9	13	14	15	16	15	17	7	14	18	15	16	9	19	2	5	5	17	20	9	8	15	21	20	9	22	32	5	2	23	13
372905	1	1	2	1	1	7	1	3	1	2	1	1	4	1	5	1	6	6	3	1	1	1	1	1	1	1	1	1	1	1	3	1	1	1	1	1	3	1	4	1	1	3	1	7	9	1	1	1	1
373563	2	3	4	5	2	21	6	7	8	4	6	20	9	10	11	9	12	13	10	14	15	6	16	6	17	18	15	19	6	16	10	6	2	6	9	17	10	10	9	6	20	10	10	21	26	6	2	6	17
374487	2	2	3	4	2	10	5	6	7	3	5	18	8	9	10	11	12	13	14	15	15	16	13	16	15	13	15	16	16	13	14	17	2	5	11	15	14	9	8	16	18	14	9	10	27	5	2	19	15
375975	2	2	2	3	2	10	1	1	4	2	1	2	2	2	5	2	1	2	2	6	2	7	2	7	2	2	2	8	7	2	2	9	2	1	2	2	2	2	2	7	2	2	2	10	1	1	2	11	2
376349	2	2	3	4	2	15	5	6	7	3	33	4	8	9	8	10	4	11	9	12	12	13	11	13	12	11	12	14	13	11	9	14	2	5	10	12	9	9	8	13	4	9	9	15	4	5	2	17	16
378038	2	2	3	4	2	9	1	1	1	3	1	1	5	6	7	1	2	8	6	7	9	2	8	2	7	8	9	1	2	8	6	1	2	1	1	7	6	6	5	2	1	6	6	9	7	1	2	1	10
378917	2	2	2	1	2	4	1	3	3	2	1	4	1	1	2	1	1	1	1	2	4	1	1	1	2	1	4	5	1	1	1	1	2	1	1	2	1	1	1	1	4	1	1	4	2	1	2	1	2
379351	2	2	3	4	2	11	5	6	7	3	5	14	6	5	5	1	8	1	9	10	11	5	1	5	5	1	11	12	5	1	9	13	2	5	1	5	9	5	6	5	14	9	5	11	10	5	21	13	5
380385	1	1	2	1	1	1	1	1	1	2	1	1	1	1	1	1	1	3	1	1	1	1	1	1	1	1	1	1	1	1	1	1	1	1	1	1	1	1	1	1	1	1	1	1	1	1	1	1	1
380728	2	2	3	4	2	3	3	5	6	3	3	17	7	8	3	9	10	11	3	3	12	3	13	3	3	14	12	15	3	13	3	16	2	3	9	3	3	8	7	3	17	3	8	3	3	3	2	18	3
381695	2	2	3	4	2	5	5	6	7	3	5	35	4	2	4	8	9	10	5	5	11	12	13	12	5	13	11	2	5	13	5	14	2	5	8	5	5	2	4	12	15	5	2	5	26	5	2	16	13
382649	2	2	3	4	2	8	5	6	7	3	5	8	8	4	8	3	5	9	10	5	5	5	11	5	12	11	5	13	8	11	10	14	2	5	3	12	10	4	8	5	8	10	4	8	5	5	2	8	11
383402	2	3	4	5	2	2	6	7	8	4	6	8	2	2	9	10	11	8	2	12	8	8	2	8	13	2	8	14	10	2	2	15	2	6	10	13	16	2	2	8	8	16	2	2	12	6	2	8	2
384640	2	2	1	3	2	1	4	1	4	1	4	4	1	2	5	3	6	1	2	3	4	4	1	4	1	1	4	3	7	1	2	8	2	4	3	1	4	2	1	4	4	4	2	1	3	4	2	3	1
385122	2	2	3	4	2	4	4	5	6	3	4	5	7	4	4	4	8	5	2	4	4	4	9	4	10	9	4	4	11	9	2	10	2	4	4	10	5	4	7	4	5	5	4	4	4	4	2	12	9
385556	2	2	1	3	2	15	3	4	5	1	3	14	3	3	6	7	8	9	2	10	3	3	11	3	12	11	3	3	3	11	2	13	2	3	7	12	5	3	3	3	14	5	3	15	10	3	2	16	3
386960	2	2	3	2	2	2	2	4	5	3	2	11	6	2	7	2	3	8	2	4	9	2	4	2	10	4	9	5	2	4	2	4	2	2	2	10	5	2	6	2	11	5	2	12	4	2	2	7	7
387823	2	2	3	4	2	10	5	6	7	3	5	14	8	9	10	11	12	13	2	6	5	5	14	5	15	16	5	17	5	14	2	3	2	5	11	15	18	9	8	5	14	18	9	10	6	5	2	6	19
388853	2	2	3	4	2	4	1	-1	5	3	1	4	1	4	1	4	1	1	2	1	1	1	4	1	1	1	1	6	1	4	2	7	2	1	4	1	2	4	1	1	4	2	4	4	1	1	2	1	1
389056	2	3	4	5	2	12	6	-1	7	4	6	12	6	8	9	5	6	10	2	6	11	6	12	6	6	13	11	5	6	12	2	5	2	6	5	6	3	8	6	6	12	2	8	12	6	6	3	6	6
389401	2	2	3	4	2	12	5	-1	6	3	5	9	5	7	8	4	5	5	2	5	1	5	9	5	5	10	1	4	5	9	2	11	2	5	4	5	2	7	5	5	9	2	7	12	5	5	2	5	13
389825	2	2	3	1	2	1	1	4	5	3	1	6	5	1	6	1	1	1	2	1	7	1	6	1	1	5	7	1	1	6	2	1	2	1	1	1	2	1	5	1	6	2	1	1	1	1	2	8	1
390240	2	2	3	4	2	4	4	5	4	3	4	2	4	6	2	4	4	4	7	4	4	4	2	4	4	4	4	4	4	2	2	4	2	4	4	4	2	6	4	4	2	2	6	4	4	4	2	4	4
390651	2	2	3	4	2	4	1	5	2	3	1	11	1	6	7	4	1	8	2	9	10	1	11	1	1	2	10	4	1	11	2	1	2	1	4	1	2	6	1	1	11	2	6	4	9	1	2	1	1
391340	2	2	3	4	5	23	6	7	8	3	6	22	9	10	11	7	12	13	2	14	15	16	17	16	18	19	15	20	16	17	2	18	2	21	7	18	2	10	9	16	22	2	10	23	14	21	2	24	18
392782	2	3	4	5	2	22	5	6	7	4	5	29	8	9	10	11	12	13	2	14	15	16	17	16	18	19	15	20	16	17	2	18	2	5	11	18	2	9	8	16	21	2	9	22	46	5	2	23	18
394248	2	2	3	2	2	13	4	5	6	3	4	9	7	8	9	2	10	9	2	2	11	11	8	11	2	8	11	11	11	8	2	2	2	4	2	2	2	8	7	11	12	2	8	13	2	4	2	2	2
394763	2	3	4	3	2	22	5	6	7	4	5	34	8	9	10	11	12	9	3	13	14	14	15	14	16	15	14	17	14	15	3	18	2	5	11	16	19	9	8	14	20	19	21	22	44	5	2	23	18
396576	2	2	3	2	2	18	4	5	6	7	16	17	6	8	9	8	10	11	2	12	10	10	13	10	1	13	10	14	15	13	2	6	2	16	8	1	2	8	6	10	17	2	8	18	12	4	2	9	1
397177	1	1	1	1	1	2	1	1	1	1	1	1	1	1	1	1	1	1	1	1	1	1	1	1	1	1	1	1	1	1	1	1	1	1	1	1	1	1	1	1	1	1	1	2	1	1	1	1	1
397522	2	2	3	4	2	1	1	1	1	3	1	1	1	5	1	5	1	1	2	1	1	1	6	1	1	1	1	1	4	6	2	1	2	1	5	1	2	5	1	1	1	2	5	1	1	1	2	1	1
397890	2	2	3	4	2	5	5	6	7	3	5	22	8	9	10	11	12	13	2	14	15	16	17	18	19	20	15	18	15	17	2	21	2	5	11	19	2	9	8	16	22	2	9	5	14	5	2	28	19
399757	1	1	2	3	4	20	5	6	7	2	5	19	8	5	9	5	10	11	1	12	13	14	15	16	14	17	13	14	13	15	1	18	1	5	5	14	1	5	8	14	19	1	5	20	12	5	30	13	14
401450	1	1	2	3	1	3	4	3	1	2	4	3	1	4	3	4	5	6	1	1	1	1	3	1	7	1	1	7	1	3	1	8	1	4	4	7	1	4	1	1	3	1	4	3	1	4	1	1	7
401992	1	1	1	2	1	15	3	2	1	1	3	11	4	5	6	7	8	2	1	9	10	1	11	1	1	1	10	12	10	11	1	13	1	3	14	1	1	5	0	1	11	1	5	15	1	3	1	16	1
403121	1	1	2	3	1	14	4	3	5	2	4	13	6	4	4	4	7	8	1	9	4	1	10	1	11	12	4	1	4	10	1	6	1	4	4	11	1	4	6	1	13	1	4	14	8	4	1	4	12
403595	1	1	2	3	1	3	3	3	3	2	3	3	3	3	3	3	3	3	1	4	1	1	-1	1	3	4	1	1	3	-1	1	3	1	3	3	3	1	3	3	1	3	1	3	3	3	3	0	3	3
404001	1	1	2	3	1	3	4	5	6	2	4	6	3	7	8	9	10	11	12	13	14	1	9	1	6	15	14	16	2	9	1	6	1	4	9	6	1	7	3	1	6	1	7	3	6	4	1	4	6
406122	1	1	2	2	1	2	3	2	2	2	3	1	2	3	2	2	2	1	1	2	2	1	2	1	2	2	2	2	2	2	1	2	1	3	2	2	1	3	2	1	1	1	3	2	9	3	1	3	2
406446	1	1	2	3	1	7	4	1	1	2	4	1	5	6	7	1	1	8	1	9	1	1	10	1	1	9	1	7	11	10	1	1	1	4	1	1	1	6	1	1	1	1	6	7	1	4	1	4	1
407186	2	3	4	5	2	5	6	7	3	4	6	3	8	9	10	11	12	13	3	14	3	3	15	3	16	17	3	18	10	15	3	5	2	6	11	16	3	9	19	3	3	3	9	5	3	6	2	20	16
408889	2	2	3	4	2	23	5	6	7	3	5	40	8	9	10	11	12	13	2	14	14	15	16	15	17	18	14	4	19	16	2	20	2	21	11	17	2	9	8	15	22	2	9	23	46	5	2	25	17
410977	2	3	0	4	2	19	0	5	6	0	17	49	7	8	9	0	10	0	2	11	12	0	2	0	13	0	12	14	15	16	2	2	2	17	0	13	2	8	7	0	18	2	8	19	12	0	2	0	20
412203	2	3	4	3	2	2	1	3	5	4	1	14	6	7	8	9	3	10	2	11	11	1	12	1	3	13	11	3	1	12	2	2	2	1	9	3	2	7	6	1	14	2	7	2	11	1	2	1	3
413195	2	3	4	5	2	2	1	6	7	4	1	7	8	9	-1	10	11	12	2	13	8	1	14	1	15	16	8	17	1	14	2	2	2	1	10	15	2	9	8	1	18	2	9	2	13	1	2	20	19
414604	2	3	4	5	2	2	6	7	8	4	6	8	9	10	11	12	13	14	2	15	16	10	5	10	17	18	16	19	14	5	2	2	2	20	12	17	2	10	21	10	8	2	10	2	36	6	2	22	17
417295	2	-1	3	1	2	2	1	-1	-1	3	1	2	1	-1	-1	1	2	1	2	2	4	2	2	2	2	2	4	-1	5	2	2	2	2	1	1	2	2	-1	1	2	2	2	-1	2	2	1	2	6	2
417840	1	1	2	1	1	1	1	1	1	2	1	1	3	1	1	1	4	5	1	1	1	1	1	1	1	6	1	4	1	1	1	1	1	1	1	1	7	1	3	1	1	7	1	1	1	1	1	1	1
419654	1	2	-1	3	1	11	4	5	2	-1	4	1	1	2	6	7	2	1	1	4	8	9	10	9	4	11	8	3	1	10	1	1	1	4	7	4	12	2	1	9	1	12	2	11	4	4	1	1	4
420048	1	2	3	4	1	5	5	6	7	3	5	23	8	9	10	11	12	13	1	14	15	5	16	5	17	5	15	18	19	16	1	20	1	5	11	17	21	9	8	22	23	21	9	5	14	5	1	24	17
421491	2	3	4	5	2	20	6	7	8	4	6	4	9	10	1	11	12	13	2	14	4	15	16	15	14	17	4	1	18	16	2	2	2	6	11	14	8	10	9	15	19	8	10	20	43	6	2	21	14
423028	2	1	3	4	2	3	5	6	3	3	5	3	3	7	3	8	3	9	2	10	11	9	3	9	3	2	11	12	3	3	2	2	2	5	8	3	9	7	3	9	3	9	7	3	3	5	2	3	3
423891	2	3	1	3	2	14	4	5	6	1	4	3	3	1	3	6	1	7	2	1	8	9	3	9	10	6	8	11	6	3	2	12	2	4	6	10	13	1	3	9	3	13	1	14	1	4	2	3	1
424446	2	3	4	3	2	1	5	2	6	4	5	21	7	8	7	9	10	11	2	2	12	13	14	13	4	8	7	15	16	17	2	1	2	5	18	4	19	8	7	20	21	19	8	1	4	22	2	3	23
424805	2	3	1	3	1	18	4	5	6	1	4	13	7	1	8	9	9	10	1	1	11	12	13	12	1	14	11	15	16	13	1	17	1	4	9	1	9	1	7	12	13	9	1	18	35	4	1	24	1
426472	1	2	3	4	1	12	5	1	1	3	5	4	6	1	7	1	1	8	1	1	9	1	4	1	1	1	9	1	10	4	1	11	1	5	1	1	1	1	6	1	4	1	1	12	1	5	1	1	1
427495	1	2	3	3	1	1	4	5	3	3	4	3	6	1	7	8	1	9	1	1	3	3	3	3	1	3	3	2	2	3	1	3	1	4	8	1	9	1	6	3	3	9	1	1	1	4	1	3	1
428451	2	3	2	3	2	16	1	4	4	2	1	15	4	5	6	7	1	8	2	1	9	10	11	10	1	5	9	12	13	11	2	2	2	1	7	1	14	5	4	10	15	14	5	16	1	1	2	3	1
429004	2	3	4	5	2	1	1	6	7	4	1	13	8	9	10	11	1	1	2	1	12	12	13	12	1	9	12	14	15	13	2	2	2	1	11	1	3	9	8	12	13	3	9	1	1	1	2	9	1
429682	2	3	4	2	2	1	1	1	2	4	1	5	4	5	6	1	1	2	2	1	2	7	5	7	1	8	2	9	2	5	2	2	2	1	1	1	10	5	4	7	5	10	5	1	1	1	2	8	1
430076	2	3	1	1	2	4	4	4	5	1	4	6	1	6	7	4	4	8	2	4	1	9	6	9	4	3	1	5	5	6	2	2	2	4	4	4	10	6	1	9	6	10	6	4	4	4	2	3	4
430653	2	3	1	1	2	2	4	3	2	1	4	2	2	4	5	2	2	3	2	2	6	7	2	7	2	3	6	8	2	2	2	2	2	4	2	2	2	4	2	7	2	2	4	2	2	4	2	1	2
431630	2	3	4	5	2	20	6	7	8	4	6	19	9	2	10	11	12	13	2	7	14	15	16	15	7	17	14	7	7	16	2	2	2	6	11	7	18	2	9	15	19	18	2	20	29	6	2	21	7
433796	2	3	4	5	2	21	6	7	8	4	6	17	9	10	11	12	13	1	2	14	15	16	17	18	14	8	15	19	20	17	2	2	2	6	12	14	2	10	9	18	17	2	10	21	39	6	2	29	22
435720	2	3	4	5	2	53	6	7	8	9	6	28	10	11	12	13	14	15	16	17	18	19	20	19	21	22	18	23	24	20	16	25	2	6	13	21	26	11	10	27	28	26	29	30	85	6	2	39	31
440720	2	2	3	1	2	1	4	5	6	3	4	1	2	1	7	8	9	1	2	2	2	6	10	6	2	11	2	1	1	10	2	2	2	4	8	2	2	1	2	6	1	2	1	1	2	4	2	1	2
442052	2	2	3	4	2	5	5	4	6	3	5	5	7	5	8	9	10	5	2	2	2	11	12	11	2	11	2	13	14	12	2	2	2	5	9	2	2	5	7	11	5	2	5	5	2	5	2	5	2
442656	2	2	3	4	2	8	5	4	4	3	5	4	4	6	4	5	4	4	2	2	2	2	7	2	2	4	2	2	4	7	2	2	2	5	5	2	2	6	4	2	4	2	6	8	2	5	2	4	2
443049	2	2	3	4	2	17	5	6	4	3	5	32	7	4	8	9	10	11	2	12	12	13	14	13	12	11	12	15	4	14	2	2	2	5	9	12	2	4	7	13	16	2	4	17	35	5	2	26	12
445191	-1	-1	-1	2	0	-1	0	-1	3	-1	0	0	4	0	0	5	6	0	7	8	-1	-1	0	0	9	0	-1	10	0	0	44	11	-1	0	12	-1	-1	-1	0	0	13	14	15	16	35	0	-1	0	0
446419	2	2	-1	3	4	2	5	6	7	-1	5	9	2	8	9	6	10	11	12	5	5	13	5	14	9	15	5	16	17	9	12	2	-1	5	18	5	0	19	2	13	5	2	8	2	34	5	2	22	5
447038	-1	2	-1	-1	2	2	3	3	2	-1	3	2	2	2	2	2	-1	2	2	2	2	1	2	1	2	2	2	-1	-1	2	2	2	-1	3	2	2	2	2	2	-1	-1	-1	2	-1	2	3	2	4	2
447892	0	-1	-1	2	3	-1	-1	0	4	-1	-1	73	5	0	6	7	8	9	10	0	-1	0	-1	11	12	13	-1	14	-1	-1	78	15	-1	-1	16	-1	17	-1	0	18	19	20	21	22	31	-1	-1	79	-1
449442	2	2	3	4	2	0	5	6	7	3	5	19	8	9	10	11	2	12	2	6	13	2	14	15	6	16	13	17	18	14	2	2	-1	5	11	6	2	9	8	2	19	2	9	0	6	5	2	20	6
450918	2	2	3	4	2	20	5	6	7	3	5	30	6	8	9	6	10	11	12	6	6	13	14	13	15	16	6	17	18	14	12	2	-1	5	6	15	2	8	6	13	19	0	8	20	6	5	2	21	15
453624	2	3	4	1	2	2	5	1	6	4	5	6	7	8	1	9	7	6	6	6	6	10	7	10	6	7	6	11	1	7	6	2	2	5	9	6	2	8	7	10	6	2	8	2	6	5	2	6	6
453859	2	2	3	1	2	14	4	5	6	3	4	6	7	8	1	6	9	6	6	6	6	10	9	10	6	11	6	12	13	9	6	2	2	4	6	6	2	8	7	10	6	2	8	14	6	4	2	6	15
454532	2	3	4	1	2	11	5	6	7	4	5	12	8	9	1	10	11	12	13	13	14	15	16	15	13	17	14	16	18	16	13	2	2	5	10	13	2	9	8	15	12	2	9	11	13	5	2	12	13
455593	2	3	1	4	2	9	1	1	1	1	1	5	2	1	1	5	6	5	2	7	8	5	1	5	7	5	8	1	1	1	2	2	2	1	5	7	2	1	2	5	5	2	1	9	7	1	2	5	7
456597	2	2	3	4	2	21	5	6	4	3	5	20	7	8	9	10	11	12	2	13	14	13	15	13	13	16	14	17	18	15	2	19	2	5	10	13	2	8	7	13	20	2	8	21	38	5	2	23	22
458422	2	2	3	4	2	2	5	6	7	8	5	1	-1	9	7	10	11	-1	2	12	13	14	10	14	6	1	14	-1	15	10	2	-1	2	13	10	6	2	9	-1	13	1	2	9	2	6	14	2	-1	6
459180	2	2	3	4	2	14	5	6	4	3	5	18	7	1	8	9	10	11	2	12	13	13	14	13	12	15	13	16	17	14	2	1	2	5	9	12	2	1	7	13	18	2	1	14	30	5	2	19	12
460628	2	3	4	5	6	10	7	8	9	4	7	40	10	11	12	1	13	14	15	10	16	2	10	17	10	18	16	19	20	10	21	1	2	7	1	10	21	11	10	2	22	23	11	10	10	7	21	39	10
461074	1	1	2	3	1	3	4	4	4	2	4	3	3	5	3	3	3	3	3	3	3	3	3	3	3	3	3	3	1	3	3	3	1	4	3	3	1	5	3	3	3	1	5	3	3	4	1	6	3
461371	1	1	2	3	1	1	3	4	4	2	3	7	3	5	6	3	3	3	3	3	3	3	1	3	3	3	3	3	1	1	3	3	1	3	3	3	1	5	3	3	7	1	5	1	3	3	1	4	3
461849	2	2	3	4	2	18	5	6	7	3	5	10	7	8	9	10	11	12	13	13	7	7	14	7	13	15	7	13	2	14	13	1	2	5	10	13	16	8	7	7	10	17	8	18	13	5	2	3	13
462577	2	2	3	4	2	16	5	6	7	3	5	20	8	9	10	11	12	13	14	15	7	7	16	7	17	18	7	17	19	16	14	1	2	5	11	17	2	9	8	7	20	2	9	16	17	5	2	5	17
463794	1	1	2	1	1	5	1	3	4	2	1	11	1	5	6	5	3	7	8	8	4	4	5	4	8	8	4	5	9	5	8	10	1	1	5	8	1	5	1	4	11	1	5	5	8	1	1	8	8
464399	1	1	2	1	1	7	1	3	4	2	1	11	1	5	6	7	8	7	9	9	10	4	7	4	9	11	10	12	13	7	9	14	1	1	7	9	1	5	1	4	11	1	5	7	9	1	1	9	9
464742	2	2	3	4	2	8	1	5	6	3	1	14	1	7	1	8	9	10	11	12	12	13	8	13	12	14	12	11	15	8	11	16	2	1	8	12	2	7	1	13	14	2	7	8	12	1	2	12	12
465493	1	1	2	3	1	22	4	5	6	2	4	1	7	8	9	10	11	12	13	14	15	16	17	6	14	1	15	18	19	17	13	20	1	4	10	14	1	8	7	6	21	1	8	22	14	4	1	23	14
466904	1	1	2	3	1	6	1	4	5	2	1	1	5	1	4	1	6	5	4	4	4	5	7	5	4	1	4	6	1	7	4	1	1	1	1	4	1	1	5	5	1	1	1	6	4	1	1	7	4
467089	2	1	3	4	1	17	4	5	6	3	4	16	7	8	9	10	11	12	13	13	13	14	15	14	13	16	13	17	18	15	13	19	1	4	10	13	1	8	7	14	16	1	8	17	13	4	1	20	13
468461	2	1	3	4	1	25	5	6	7	3	5	24	8	9	10	11	12	13	14	15	16	17	18	7	15	19	16	20	21	18	-1	22	1	5	11	15	23	9	8	7	24	23	9	25	53	5	1	26	15
470031	2	1	3	1	1	16	4	5	6	3	4	1	7	8	9	1	10	11	1	12	1	13	1	13	1	1	1	14	1	1	-1	15	1	4	1	1	1	8	7	13	1	1	8	16	20	4	1	4	1
470900	1	1	2	1	1	-1	-1	1	-1	2	-1	1	-1	-1	1	1	-1	-1	1	-1	-1	-1	1	-1	-1	1	-1	-1	-1	1	-1	3	1	-1	1	-1	1	-1	-1	-1	1	1	-1	-1	-1	-1	1	1	-1
471102	1	1	2	2	1	-1	-1	2	-1	2	-1	2	-1	-1	2	3	-1	-1	1	-1	-1	-1	2	-1	-1	1	-1	-1	-1	2	-1	2	1	-1	3	-1	1	-1	-1	-1	2	1	-1	-1	-1	-1	1	2	-1
471268	1	1	1	1	1	-1	-1	1	-1	1	-1	1	-1	-1	1	1	-1	-1	1	-1	-1	-1	1	-1	-1	1	-1	-1	-1	1	-1	1	1	-1	1	-1	1	-1	-1	-1	1	1	-1	-1	-1	-1	1	1	-1
471564	1	1	2	3	1	-1	-1	1	-1	2	-1	1	-1	-1	1	4	-1	-1	1	-1	-1	-1	1	-1	-1	1	-1	-1	-1	1	-1	5	1	-1	4	-1	1	-1	-1	-1	1	1	-1	-1	-1	-1	1	6	-1
471902	1	1	-1	-1	1	5	2	-1	3	-1	2	16	4	5	2	-1	2	5	6	-1	7	5	8	5	7	1	7	9	10	8	-1	-1	1	2	-1	7	1	5	4	5	8	1	5	5	7	2	1	2	7
472169	1	1	-1	-1	1	1	2	2	3	-1	2	1	1	4	5	1	2	1	1	3	3	1	1	1	3	1	3	2	2	1	-1	2	1	2	1	3	1	4	1	1	1	1	4	1	3	2	1	2	3
472394	1	1	-1	2	1	8	3	3	-1	-1	3	-1	4	1	4	4	5	1	1	-1	-1	6	-1	6	-1	7	-1	-1	3	-1	-1	1	1	3	4	-1	1	1	4	6	-1	1	1	8	-1	3	1	9	-1
472647	1	1	2	1	1	7	1	1	3	2	1	1	1	1	1	4	1	1	1	5	5	1	6	1	5	1	5	5	1	6	5	1	1	1	4	5	1	1	1	1	1	1	1	7	5	1	1	1	5
472879	1	1	2	1	1	7	3	1	-1	2	6	1	4	5	1	2	1	1	1	-1	-1	1	1	1	-1	1	-1	-1	3	1	-1	1	1	6	2	-1	1	5	4	1	1	1	5	7	-1	6	1	1	-1
473063	1	1	2	3	1	10	4	3	4	2	4	1	1	5	3	6	3	7	8	4	4	1	1	1	4	1	4	-1	4	1	-1	9	1	4	6	4	1	5	1	1	1	1	5	10	4	4	1	3	4
473234	1	1	2	3	1	20	4	3	-1	2	15	1	5	6	7	8	7	9	1	-1	-1	10	11	10	-1	1	-1	12	13	11	-1	14	1	15	8	-1	1	6	5	10	1	1	6	16	-1	15	1	3	-1
473783	1	1	2	1	1	4	1	1	-1	2	1	1	3	1	1	-1	1	-1	1	-1	-1	3	3	3	-1	1	-1	-1	1	3	-1	1	1	1	-1	-1	1	1	3	3	1	1	1	4	-1	1	1	7	-1
473994	1	1	1	2	1	9	1	1	-1	1	1	1	1	1	1	3	1	4	1	-1	-1	2	5	2	-1	1	-1	6	7	5	-1	1	1	1	3	-1	1	1	1	2	1	8	1	9	-1	1	1	1	-1
474234	2	1	3	1	1	6	1	3	-1	3	1	1	1	1	4	-1	2	-1	1	-1	-1	1	5	1	-1	1	-1	-1	1	5	-1	2	1	1	-1	-1	1	1	1	1	1	1	1	6	-1	1	1	1	-1
474669	2	1	3	4	1	13	5	6	7	3	5	1	8	9	10	11	2	12	1	7	7	13	14	13	7	1	7	15	8	14	-1	11	1	5	11	7	1	9	8	13	16	1	9	13	7	5	1	17	7
475400	1	1	2	3	1	6	4	5	1	2	4	1	1	4	1	2	1	6	1	1	1	2	1	2	1	1	1	1	2	1	-1	1	1	4	2	1	1	4	1	2	1	1	4	6	1	4	1	7	1
475784	2	1	3	4	1	4	5	6	7	3	30	1	8	9	10	11	2	4	1	7	7	12	13	12	7	1	7	14	15	13	-1	15	1	5	11	7	1	9	8	12	1	1	9	4	7	5	1	16	7
476556	2	3	4	2	3	2	2	2	5	4	2	7	2	6	1	2	2	2	3	5	5	6	5	6	5	7	5	6	2	5	3	2	3	2	2	5	3	6	2	6	7	3	6	2	5	2	3	8	5
477347	2	1	3	4	1	4	5	5	6	3	5	8	7	8	9	5	5	4	1	10	10	5	8	5	10	11	10	12	5	8	1	13	1	5	5	10	1	8	7	5	8	1	8	4	25	5	1	5	10
478108	2	3	4	5	3	5	6	7	8	4	6	7	9	4	1	7	4	5	3	8	8	10	7	10	8	8	8	7	7	7	3	8	3	6	7	8	3	4	9	10	7	3	4	5	8	6	3	13	8
478631	2	1	3	4	1	3	5	3	3	3	5	7	3	3	1	6	3	3	1	3	3	0	7	8	3	9	3	10	11	7	1	3	1	5	6	3	1	3	3	8	7	1	3	3	3	5	1	7	3
479789	2	1	1	3	1	1	1	1	4	1	1	1	1	1	1	1	1	1	1	1	1	1	1	1	1	1	1	1	1	1	1	1	1	1	1	1	1	1	1	1	1	1	1	1	1	1	1	1	1
480075	1	1	1	2	3	1	4	1	2	1	4	1	1	1	1	1	5	1	1	2	2	1	1	1	2	2	2	1	2	1	1	2	1	4	1	2	1	1	1	1	1	1	1	1	1	4	1	1	2
480391	2	3	4	5	3	25	6	7	8	4	6	24	9	10	11	12	13	14	3	15	16	17	18	17	15	19	16	20	21	18	3	22	3	6	12	15	3	23	9	17	24	3	23	25	47	26	3	27	15
483434	1	1	2	3	1	1	3	1	2	2	3	6	1	1	1	1	4	1	1	5	5	1	6	1	5	3	5	1	1	6	1	3	1	3	1	5	1	1	1	1	6	1	1	1	5	3	1	5	5
484063	1	1	2	3	1	18	4	5	6	2	4	10	7	8	9	10	11	12	1	13	13	10	10	10	13	13	13	14	15	10	1	16	1	4	10	13	1	8	7	10	10	1	17	18	13	4	1	13	13
484844	1	1	2	3	1	6	4	5	6	2	4	12	6	7	8	9	10	6	1	11	11	9	12	9	11	11	11	5	6	0	1	13	1	4	9	11	1	7	6	9	12	1	7	6	11	4	1	11	11
485304	2	1	3	4	1	31	5	6	7	8	29	69	9	10	11	12	13	14	1	15	12	16	17	18	19	20	12	21	22	23	9	20	24	25	26	27	1	10	28	29	30	1	10	31	15	32	1	57	33
485577	1	1	2	3	1	3	4	3	3	2	4	3	5	6	3	7	3	3	1	3	3	8	3	8	3	3	3	3	3	3	1	1	1	4	7	3	1	6	5	8	3	1	6	3	3	4	1	3	3
485810	1	1	2	3	1	20	4	5	6	2	4	14	5	7	8	9	10	11	1	0	12	13	14	13	15	16	12	17	18	14	39	19	1	4	9	15	1	7	5	13	14	1	7	20	32	4	1	15	15
487154	1	1	2	3	1	3	1	1	4	2	1	2	1	5	6	2	1	4	1	7	3	4	2	4	3	8	3	3	3	2	1	3	1	1	2	3	1	5	1	4	2	1	5	3	3	1	1	3	3
487504	1	1	2	3	1	7	4	5	3	2	4	1	5	6	7	3	8	3	1	1	9	10	1	10	11	12	9	3	3	1	1	3	1	4	3	11	1	6	5	10	1	1	6	7	3	4	1	9	9
488312	1	1	2	3	1	14	4	5	6	2	4	-1	7	8	9	8	8	6	1	10	11	3	-1	3	12	11	11	8	6	-1	1	13	1	4	8	12	1	8	7	3	-1	1	8	14	27	4	1	12	12
488748	1	1	2	3	1	20	4	5	6	2	4	16	7	8	9	10	11	12	1	13	14	15	16	15	14	17	14	11	18	16	1	19	1	4	10	14	1	8	7	15	16	1	8	20	14	4	1	14	14
489307	1	1	2	-1	1	1	-1	-1	3	2	-1	-1	-1	4	-1	-1	-1	-1	1	3	3	-1	-1	-1	3	-1	3	-1	3	-1	1	-1	1	-1	-1	3	1	4	-1	-1	-1	1	4	1	3	-1	1	3	3
490281	2	2	3	4	2	21	5	6	7	3	5	17	8	9	10	11	12	13	2	14	15	16	17	18	14	19	15	12	15	17	2	20	2	5	11	14	2	9	8	18	17	2	9	21	14	5	2	14	14
493002	1	1	2	-1	1	7	3	-1	4	2	3	-1	-1	-1	4	-1	-1	4	1	1	4	5	-1	5	4	-1	4	-1	6	-1	1	-1	1	3	-1	4	1	-1	-1	5	-1	1	-1	7	1	3	1	4	4
494038	1	1	-1	2	1	2	3	4	2	-1	3	-1	5	6	7	8	4	9	1	2	2	-1	-1	-1	2	10	2	11	2	-1	1	12	1	3	8	2	1	6	5	-1	-1	1	6	2	2	3	1	2	2
494984	2	3	0	4	2	29	5	6	7	0	21	86	8	9	10	0	0	-1	11	12	13	14	0	15	16	0	0	17	18	0	116	19	20	21	0	22	23	24	25	14	26	27	28	29	81	30	117	-1	31
496704	1	1	2	3	1	14	-1	-1	4	2	-1	13	5	6	-1	7	-1	8	9	-1	-1	0	10	0	-1	-1	-1	-1	11	10	9	12	1	-1	7	-1	1	6	5	0	13	1	6	14	-1	-1	1	25	-1
499562	1	1	2	3	1	2	4	5	6	2	4	3	7	1	2	8	9	7	1	10	11	12	13	12	10	14	11	15	16	13	1	17	1	4	8	10	1	1	7	12	3	1	1	2	10	4	1	18	10
500419	2	2	3	4	2	24	5	6	7	3	5	22	8	9	4	10	11	12	13	14	14	15	16	17	14	18	14	19	20	16	13	21	2	5	10	14	2	9	8	15	22	2	23	24	14	5	2	25	14
502270	1	1	2	3	1	18	4	5	6	2	4	17	7	8	9	3	10	11	1	1	1	12	13	12	1	14	1	10	15	13	1	16	1	4	3	1	1	8	7	12	17	1	8	18	1	4	1	19	1
504196	1	2	3	4	1	15	5	6	7	3	5	20	3	8	9	4	10	11	1	12	12	13	14	15	15	16	12	17	18	14	1	19	1	5	4	15	1	8	3	13	20	1	8	15	30	5	1	15	15
505323	1	1	2	3	1	18	4	5	6	2	4	17	7	8	9	10	5	9	1	11	12	13	14	13	13	15	12	5	9	14	1	16	1	4	10	13	1	8	7	13	17	1	8	18	1	4	1	13	13
505909	2	3	4	5	3	26	6	7	8	4	6	25	9	10	11	12	13	14	3	8	8	15	16	17	18	19	8	20	21	16	3	22	3	6	12	18	23	10	9	24	25	3	10	26	8	6	3	41	18
508379	2	2	3	4	2	2	5	6	7	3	19	7	8	9	1	10	11	12	13	14	14	15	16	15	15	17	14	11	18	16	13	8	2	19	10	15	2	9	8	15	7	2	9	2	14	19	2	7	15
509536	1	1	2	3	1	1	4	5	6	2	20	6	7	8	1	9	0	10	11	12	13	14	15	14	12	16	13	17	0	15	52	18	1	19	9	12	1	8	7	14	6	1	8	1	12	20	1	22	12
510108	1	1	2	3	1	1	4	1	5	2	4	10	4	4	1	6	1	2	4	4	4	7	8	7	9	4	4	1	4	8	4	4	1	4	6	9	1	4	4	7	10	1	4	1	4	4	1	4	9
510635	1	1	2	3	1	20	4	5	6	2	18	19	7	8	1	9	10	2	7	11	12	13	14	13	4	15	12	10	16	14	47	17	1	18	9	4	1	8	7	13	19	1	8	20	38	18	1	22	21
512948	1	2	3	4	1	13	5	6	7	3	13	7	8	9	1	10	11	3	8	12	12	13	14	13	5	15	12	6	16	14	8	13	1	17	10	5	1	9	8	13	7	1	9	13	12	13	1	12	5
514499	1	1	0	2	1	18	3	4	5	0	3	31	1	6	1	7	8	9	1	10	10	11	12	11	13	14	10	8	15	12	1	16	1	3	7	13	1	6	1	11	17	1	6	18	10	3	1	19	13
516728	1	1	2	3	1	10	4	5	4	2	4	3	6	7	1	1	8	3	1	3	3	3	1	3	3	3	3	8	3	1	1	9	1	4	1	3	1	7	1	3	3	1	7	10	3	4	1	3	3
517357	1	1	2	3	1	18	4	5	6	2	4	17	7	8	1	9	10	11	1	3	3	12	1	12	13	14	3	10	15	1	1	16	1	4	9	13	1	8	1	12	17	1	8	18	3	4	1	19	3
518328	1	1	2	3	1	21	4	5	6	2	4	20	7	8	1	9	10	11	1	12	3	13	14	15	3	16	3	10	17	14	1	18	1	4	9	3	1	19	9	13	20	1	19	21	3	4	1	23	3
519664	1	1	2	3	1	7	3	4	3	2	3	6	2	2	1	2	2	2	1	5	5	2	3	4	3	2	5	2	2	3	1	2	1	3	2	3	1	2	2	2	6	1	2	7	5	3	1	8	3
520054	1	1	2	3	1	16	4	5	3	2	4	15	6	7	8	9	5	6	1	10	10	11	3	5	3	12	10	5	13	3	1	14	1	4	9	3	1	7	6	11	15	1	7	16	10	4	21	17	3
520985	0	0	2	3	4	0	0	5	6	7	86	68	8	9	0	0	10	0	0	11	12	13	-1	14	15	0	0	16	17	0	87	18	0	19	0	15	0	20	21	13	22	23	24	0	88	19	0	-1	15
522604	1	1	2	3	1	19	4	5	6	2	4	18	7	8	9	9	10	11	1	12	12	13	14	3	15	16	12	10	17	14	1	15	1	4	9	15	1	8	7	13	18	1	8	19	12	4	1	7	15
523349	1	1	2	1	1	3	3	4	3	2	3	1	3	3	1	1	3	5	1	6	6	7	1	1	1	8	6	1	5	1	1	3	1	3	1	1	1	3	3	7	1	1	3	3	6	3	1	3	1
523873	1	1	2	3	1	16	4	5	6	2	4	4	4	4	7	8	9	7	1	1	1	10	3	11	12	13	1	14	7	3	1	15	1	4	8	12	1	4	4	10	4	1	4	16	1	4	1	23	12
525163	1	1	2	3	1	9	3	4	3	2	3	3	3	5	3	3	1	1	1	1	1	6	3	6	1	3	1	7	8	3	1	1	1	3	3	1	1	5	3	6	3	1	5	9	1	3	1	3	6
525862	1	1	2	3	1	14	4	5	6	2	4	17	6	7	8	9	10	1	1	11	11	12	13	12	14	14	11	15	16	13	1	8	1	4	9	14	1	7	6	12	17	1	7	14	11	4	1	6	14
527553	1	1	2	3	1	15	4	2	5	2	4	14	5	6	2	7	8	9	1	10	10	11	2	11	12	11	10	8	13	2	1	2	1	4	7	12	1	6	5	11	14	1	6	15	10	4	1	5	16
528206	2	2	3	4	2	2	5	6	7	3	5	13	8	9	10	11	12	13	2	14	14	15	16	15	17	13	14	18	19	16	2	13	2	5	11	17	20	9	8	15	13	2	9	2	14	5	2	8	14
529675	2	2	3	4	2	2	5	1	6	3	5	13	7	7	8	9	10	1	2	1	1	2	1	2	1	1	1	10	11	1	2	12	2	5	9	1	2	7	7	2	13	2	7	2	1	5	2	7	1
530877	2	3	4	1	3	21	5	1	6	4	5	20	7	7	8	9	10	11	3	12	12	13	14	13	15	16	12	10	17	14	3	18	19	5	9	15	3	7	7	13	20	3	7	21	12	5	3	22	12
532362	2	2	3	4	2	18	5	1	6	3	5	17	7	7	-1	-1	8	9	2	10	10	11	12	11	10	13	10	14	15	12	2	16	2	5	-1	10	2	7	7	11	17	2	7	18	22	5	2	7	10
533031	2	2	3	4	2	21	5	6	7	3	5	20	8	8	9	10	11	12	2	13	13	14	15	14	13	16	13	17	18	15	2	19	2	5	10	13	2	8	8	14	20	2	8	21	37	5	2	22	13
533721	2	2	3	4	2	2	5	1	6	3	5	18	7	7	8	9	10	11	2	4	4	12	13	12	4	14	4	15	16	13	2	17	2	5	9	4	2	7	7	12	18	19	7	2	4	5	2	7	4
534525	2	2	3	4	2	17	5	6	7	3	5	14	8	8	9	10	11	11	2	4	4	12	13	12	4	14	4	15	12	13	2	16	2	5	10	4	2	8	8	12	14	2	8	17	4	5	2	8	4
535560	2	2	3	4	2	23	5	6	7	3	5	18	8	9	10	11	12	13	2	14	14	15	16	17	14	18	14	19	20	16	2	21	2	5	11	14	2	9	8	22	18	2	9	23	42	5	2	8	24
537957	1	1	2	3	1	15	4	5	6	2	4	13	7	8	9	10	11	12	1	12	12	6	3	6	12	13	12	11	14	3	1	3	1	4	10	12	1	8	7	6	13	1	8	15	12	4	1	7	12
539687	1	1	2	3	1	19	4	5	6	2	4	15	7	8	6	9	10	11	1	12	12	13	14	13	12	15	12	10	16	14	1	17	1	7	9	12	1	8	7	13	15	18	8	19	38	7	1	21	12
540578	1	1	2	3	1	19	4	5	6	2	4	18	6	7	8	9	10	11	1	8	8	12	13	12	8	14	8	10	15	13	1	16	1	4	17	8	1	7	6	12	18	1	7	19	8	4	1	24	8
541803	1	1	2	3	4	18	5	5	6	2	5	17	7	8	9	10	11	12	1	13	13	14	5	14	13	5	13	0	15	5	1	16	1	5	10	13	1	8	7	14	17	1	8	18	13	5	1	7	13
543114	1	1	2	3	1	17	4	5	6	2	4	5	7	5	5	8	-1	9	1	10	11	12	5	12	13	5	11	14	15	5	1	16	1	4	8	13	1	5	7	12	5	1	5	17	10	4	1	7	10
543855	1	2	3	4	1	21	5	6	7	3	5	20	8	9	10	11	12	13	1	14	14	15	16	15	14	17	14	18	1	16	1	19	1	5	11	14	1	9	8	15	20	1	9	21	14	5	1	8	22
545752	1	1	2	3	1	13	4	3	5	2	4	12	6	-1	7	8	1	5	1	5	5	9	10	9	5	3	5	11	1	10	1	5	1	4	8	5	1	-1	6	9	12	1	-1	13	5	4	1	6	3
546190	1	1	2	3	1	16	4	3	5	2	4	15	6	-1	7	8	1	9	1	10	10	11	12	11	10	3	10	2	13	12	1	14	1	4	8	10	1	-1	6	11	15	1	-1	16	10	4	1	6	3
546709	1	1	2	3	1	14	4	5	3	2	4	2	6	7	1	8	1	9	1	10	10	2	11	2	10	6	10	12	1	11	1	13	1	4	8	10	1	7	6	2	2	1	7	14	10	4	1	21	6
547680	1	1	2	3	1	8	4	5	3	2	4	13	6	7	8	9	1	10	1	11	11	12	13	12	11	14	11	15	8	13	1	16	1	4	9	11	1	7	6	12	13	1	7	8	11	17	1	18	14
548298	2	1	3	4	1	9	5	6	4	3	5	18	7	8	9	10	1	11	1	12	12	13	14	13	12	15	12	16	9	14	1	17	1	5	10	12	1	8	7	13	18	1	8	9	12	5	1	19	15
549752	1	1	2	3	1	6	4	1	3	2	4	1	1	5	6	7	1	1	1	1	1	8	9	10	1	1	1	6	6	9	1	11	1	4	7	1	1	5	1	8	1	1	5	6	1	4	1	12	1
550490	1	1	2	3	1	3	2	4	3	2	2	7	5	2	3	2	2	2	1	3	3	3	1	3	3	1	3	2	2	1	1	6	1	2	2	3	1	2	5	3	7	1	2	3	3	2	1	8	1
550643	1	1	1	2	1	2	2	2	2	1	2	3	1	2	2	2	1	1	1	2	2	2	1	2	2	1	2	1	1	1	1	2	1	2	2	2	1	2	1	2	3	1	2	2	2	2	1	1	1
550948	1	1	2	3	1	3	4	1	5	2	4	16	6	7	3	8	1	3	9	10	10	3	11	3	12	13	10	14	15	11	1	2	1	4	8	12	1	7	6	3	16	1	7	3	10	4	1	18	17
552371	2	1	3	4	2	22	5	6	7	3	5	21	8	9	10	11	1	12	1	13	14	15	16	15	6	17	14	18	19	16	1	20	2	5	11	6	1	9	8	15	21	1	9	22	6	5	2	23	6
553410	1	1	2	3	1	6	4	1	5	2	4	30	6	7	8	9	1	10	1	1	1	4	11	4	1	12	1	13	6	11	1	14	1	4	15	1	1	7	6	4	16	1	7	6	1	4	1	22	1
553889	1	1	2	3	1	14	4	5	6	2	4	16	7	8	3	9	1	1	1	1	10	4	11	4	1	12	10	13	14	11	1	15	1	4	9	1	1	8	7	4	16	1	8	14	1	4	1	17	1
554728	1	1	2	2	1	1	1	1	2	2	1	1	1	3	1	4	5	6	1	1	1	1	1	1	1	1	1	1	1	1	1	7	1	1	4	1	1	3	1	1	1	1	3	1	1	1	1	8	1
555361	1	1	2	3	1	1	4	5	3	2	4	9	6	7	6	8	1	9	1	6	4	4	2	4	6	9	4	10	6	2	1	11	1	4	8	6	1	7	6	4	9	1	7	1	6	4	1	9	6
556642	1	1	2	3	1	1	4	5	6	2	4	9	7	8	9	10	1	11	1	12	13	14	15	14	12	5	13	16	17	15	1	9	1	4	10	12	1	8	7	14	0	1	8	1	12	4	1	3	12
556946	1	1	2	3	1	1	1	4	1	5	1	12	6	7	4	4	1	1	1	8	1	9	10	1	8	4	1	11	1	10	1	1	1	1	4	8	1	7	6	9	12	1	7	1	8	1	1	4	8
557563	1	1	2	2	1	1	3	2	1	2	3	2	2	4	2	2	1	5	1	2	1	1	6	1	2	2	1	7	1	6	1	2	1	3	2	2	1	4	2	1	2	1	4	1	2	3	1	2	2
558209	1	1	2	3	1	1	4	5	2	2	4	14	3	3	3	6	1	7	1	6	1	8	9	8	6	3	1	10	11	9	1	12	1	4	6	6	13	3	3	8	14	1	3	1	6	4	21	3	6
559203	1	1	2	3	1	3	4	5	3	3	4	13	6	3	3	3	1	7	1	3	1	7	8	7	3	9	1	10	11	8	19	12	1	4	3	3	1	3	6	7	13	1	3	3	3	4	1	3	3
560023	1	1	2	3	1	6	1	3	3	2	1	13	4	5	2	6	1	7	1	6	1	8	9	8	6	10	1	11	12	9	1	2	1	1	6	6	1	5	4	8	13	1	5	6	6	1	1	5	6
560906	1	1	2	3	1	5	4	3	3	2	4	7	2	1	2	5	1	6	1	5	1	3	4	3	5	2	1	3	4	4	1	2	1	4	5	5	1	1	2	3	7	1	1	5	5	4	1	1	5
561109	1	1	2	3	1	6	4	3	3	2	4	8	2	5	2	6	1	4	1	6	1	7	4	7	6	2	1	7	4	4	1	2	1	4	6	6	1	5	2	7	8	1	5	6	6	4	1	5	6
561994	2	2	3	4	2	25	5	6	7	8	5	23	9	10	11	12	1	13	14	15	16	17	18	17	15	19	16	20	21	18	67	22	2	5	12	15	2	10	9	17	23	24	10	25	68	5	2	26	15
569060	1	1	2	3	1	4	4	5	6	2	33	13	7	8	6	9	1	0	1	0	10	11	4	12	13	6	14	15	0	16	1	0	1	4	9	17	1	18	0	12	13	1	18	4	13	19	1	18	20
569574	1	1	2	3	0	11	4	3	5	2	4	8	6	7	5	6	1	0	8	0	9	0	5	0	10	3	9	1	0	3	8	0	0	4	6	1	1	7	0	0	8	8	7	11	10	4	1	7	10
569927	1	1	-1	2	1	18	3	4	5	-1	3	7	6	7	8	9	1	10	1	11	12	13	14	13	15	16	12	1	17	14	1	17	1	3	9	15	1	7	6	13	7	1	7	18	11	19	1	7	11
571752	2	2	-1	3	2	27	4	5	6	-1	4	26	7	8	9	10	11	12	13	14	15	16	17	18	19	20	15	21	22	17	13	23	2	24	10	19	25	8	7	18	26	2	8	27	14	4	2	34	14
578763	2	2	0	3	2	22	4	5	6	-1	4	36	7	8	2	9	10	11	2	12	12	13	14	13	12	15	16	17	18	14	2	19	2	20	9	12	2	8	7	13	21	2	8	22	12	4	2	33	12
579305	2	2	3	4	2	17	5	6	7	3	5	7	8	9	2	10	11	12	2	13	13	14	13	14	13	15	13	15	11	13	2	16	2	5	10	13	2	9	8	14	7	2	9	17	13	5	2	18	13
579761	2	2	3	4	2	6	5	6	7	3	5	16	8	8	2	8	9	10	2	11	11	12	11	12	11	13	11	14	15	11	2	6	2	5	8	11	2	8	8	12	16	2	8	6	11	5	2	17	11
580212	1	1	2	3	1	22	4	5	6	2	4	17	7	8	1	9	10	11	1	12	13	14	15	14	16	17	13	18	19	15	1	20	1	4	9	16	1	8	7	14	21	1	8	22	42	4	1	23	16
581152	1	1	2	3	1	10	4	3	3	2	4	7	1	5	1	6	3	7	1	8	1	7	3	7	8	7	1	5	9	3	1	7	1	4	6	8	1	5	1	7	7	1	5	10	7	4	1	11	8
581702	1	1	2	3	1	10	4	4	4	2	4	9	4	5	1	4	6	7	1	6	7	7	8	7	6	9	7	5	4	8	1	4	1	4	4	6	1	5	4	7	9	1	5	10	4	4	1	6	6
581968	2	2	3	4	2	22	5	6	7	3	5	21	5	8	9	10	11	12	2	13	5	14	15	14	16	17	5	18	19	15	2	20	2	5	10	16	2	8	5	14	21	2	8	22	58	5	2	29	16
584201	2	2	3	4	2	20	5	6	7	3	5	19	6	4	8	9	10	11	6	12	13	14	15	16	12	12	13	17	16	15	6	18	2	5	9	12	2	4	6	16	19	2	4	20	18	5	2	21	12
585272	2	2	3	3	2	15	4	5	6	3	1	11	7	1	1	1	8	9	7	2	7	10	11	10	2	12	7	13	11	11	7	14	2	1	1	2	2	1	7	10	11	2	1	15	14	1	2	7	2
586002	1	1	2	3	1	1	1	1	1	2	1	1	4	5	1	1	1	1	4	1	6	7	1	7	1	8	6	9	1	1	4	1	1	1	1	1	1	5	4	7	1	1	5	1	1	1	1	1	1
586579	2	3	4	5	3	6	6	7	6	4	6	20	8	9	10	6	11	12	8	3	6	9	6	9	3	11	6	13	6	6	8	6	3	6	6	3	3	9	8	9	6	3	9	6	6	6	3	11	3
588049	1	1	2	3	1	1	1	1	4	2	1	10	1	5	1	6	1	1	1	1	1	7	1	7	1	8	1	9	1	1	1	1	1	1	6	1	1	5	1	7	10	1	5	1	1	1	1	1	1
588783	2	2	3	4	2	10	5	6	7	3	5	12	8	5	9	4	10	5	2	2	2	11	12	11	2	8	2	13	2	12	2	14	2	5	4	2	2	5	15	11	12	2	5	10	14	5	2	2	16
590590	2	2	3	4	2	14	5	4	6	3	5	8	7	8	9	10	11	8	2	4	4	4	8	4	4	6	4	12	4	8	2	13	2	5	10	4	2	8	7	4	8	2	8	14	13	5	2	4	4
591175	2	3	-1	-1	4	-1	-1	-1	-1	-1	-1	-1	5	-1	-1	-1	-1	-1	6	-1	-1	-1	-1	-1	-1	-1	-1	-1	-1	-1	18	-1	7	-1	-1	-1	7	-1	5	-1	-1	7	-1	-1	-1	-1	7	-1	-1
596905	1	1	2	3	1	20	4	5	6	2	4	19	7	7	8	9	10	11	1	12	13	14	15	14	13	10	13	16	17	15	1	18	1	4	9	13	1	7	7	14	19	1	7	20	35	4	1	7	21
598746	1	2	-1	-1	1	-1	-1	-1	2	-1	-1	-1	-1	-1	-1	-1	-1	-1	1	-1	-1	-1	-1	-1	-1	-1	-1	-1	-1	-1	1	-1	1	-1	-1	-1	1	-1	-1	-1	-1	1	-1	-1	-1	-1	3	-1	-1
600359	1	2	-1	-1	1	-1	-1	-1	3	-1	-1	-1	-1	-1	-1	-1	-1	-1	1	-1	-1	-1	-1	-1	-1	-1	-1	-1	-1	-1	1	-1	1	-1	-1	-1	1	-1	-1	-1	-1	1	-1	-1	-1	-1	1	-1	-1
601413	2	2	1	3	2	13	4	5	6	1	4	6	7	8	9	10	11	12	2	13	14	15	16	15	14	17	14	18	6	16	2	19	2	4	10	14	2	8	7	15	6	2	8	13	13	20	2	8	17
602469	2	2	3	4	2	14	5	6	3	3	5	2	7	8	2	2	9	2	2	10	11	6	6	6	11	10	11	6	12	6	2	13	2	5	2	11	2	8	7	6	2	2	8	14	10	5	2	8	10
603356	2	2	2	2	2	2	2	3	2	2	2	2	2	4	2	2	1	2	2	1	2	2	2	2	2	1	2	2	2	2	2	2	2	2	2	2	2	4	2	2	2	2	4	2	1	2	2	4	1
603647	1	1	2	3	1	18	4	5	6	2	4	7	7	8	9	7	10	7	1	11	11	12	13	12	11	14	11	15	16	13	1	17	1	4	7	11	1	8	7	12	7	1	8	18	11	4	1	8	1
604524	1	1	2	3	1	19	4	5	6	2	4	18	7	8	5	9	10	11	1	12	12	13	14	13	12	15	12	15	16	14	1	17	1	4	9	12	1	8	7	13	18	1	8	19	12	4	1	8	20
605755	1	1	2	2	1	4	3	4	1	2	21	10	5	6	7	8	5	3	1	9	5	2	10	2	5	5	5	11	12	10	1	13	1	3	8	5	1	6	5	2	10	14	6	4	5	3	1	6	5
606393	1	1	2	3	1	5	4	5	6	2	4	12	7	8	9	10	11	4	1	12	12	13	12	13	12	11	12	11	1	12	1	14	1	4	10	12	1	8	7	13	12	1	8	5	12	4	1	8	12
607343	2	2	3	4	2	6	5	6	3	3	5	27	7	8	9	10	3	5	2	11	11	3	12	3	11	3	11	13	14	12	2	10	2	5	10	11	2	8	7	3	11	2	8	15	11	5	2	8	11
608152	1	1	2	3	1	20	4	5	6	2	4	15	7	8	9	5	10	11	12	13	13	14	15	14	13	16	13	17	18	15	12	19	1	4	5	13	1	8	7	14	15	1	8	20	13	4	1	8	13
609124	1	1	1	1	1	1	1	1	2	1	1	5	1	1	1	1	3	1	4	5	5	6	5	6	5	4	5	1	1	5	4	1	1	1	1	5	1	1	1	6	5	1	1	1	5	1	1	1	5
609393	1	1	2	1	1	3	3	3	3	2	3	3	3	4	5	6	7	3	4	3	8	3	3	3	3	4	8	5	3	3	4	3	1	3	6	3	1	4	3	3	3	1	4	3	3	3	1	4	3
610129	2	3	4	5	3	23	6	7	8	4	6	8	9	10	11	12	13	9	14	15	16	17	8	17	16	18	16	19	20	8	14	21	22	6	12	16	3	10	9	17	8	3	10	23	15	6	3	31	16
611016	2	3	4	5	3	11	6	7	8	4	6	17	9	10	2	11	12	9	13	14	15	16	17	16	15	18	15	19	20	17	13	21	3	6	11	15	3	10	9	16	17	3	10	11	46	6	3	10	15
612877	2	3	2	2	3	7	2	2	4	2	2	4	2	2	2	2	5	2	3	6	5	6	4	6	5	2	5	5	6	4	3	6	3	2	2	5	3	2	2	6	4	3	2	7	6	2	3	2	5
613679	2	3	1	1	3	4	4	1	5	1	4	1	1	1	2	1	6	3	3	1	1	1	1	1	1	1	1	6	4	1	3	4	3	4	1	1	3	1	1	1	1	3	1	4	1	4	3	1	1
613878	2	3	4	2	3	12	2	5	2	4	2	10	6	2	2	6	7	3	3	8	9	8	10	8	9	6	9	7	2	10	3	2	3	2	6	9	11	2	6	8	10	11	2	12	8	2	3	2	9
614724	2	3	4	5	3	21	6	7	8	4	6	17	9	10	11	12	13	3	3	14	15	16	17	16	15	18	15	13	19	17	3	20	3	6	12	15	3	10	9	16	17	3	10	21	14	6	3	10	15
615901	2	3	4	5	3	20	6	7	8	4	6	16	9	10	11	12	13	3	3	14	15	14	16	14	15	17	15	13	18	16	3	19	3	6	12	15	3	10	9	14	16	3	10	20	14	6	3	10	15
616646	2	3	4	5	3	21	6	7	8	4	6	15	9	10	11	12	13	3	3	5	5	14	15	14	16	17	5	18	19	15	3	20	3	6	12	16	3	10	9	14	15	3	10	21	5	6	3	10	22
618002	2	2	3	4	2	21	5	6	7	3	5	15	8	9	10	11	12	13	2	4	4	14	15	14	16	17	4	6	18	15	2	19	2	5	11	16	20	9	8	14	15	20	9	21	4	5	2	9	22
619070	2	3	4	5	3	22	6	7	8	4	6	16	9	10	11	12	13	14	3	5	5	15	16	15	17	18	5	19	20	16	3	17	21	6	12	17	3	10	9	15	16	3	10	22	5	6	3	10	23
620502	2	3	4	5	3	17	6	7	8	4	6	13	3	9	10	9	11	12	3	7	7	7	13	7	14	7	7	15	16	13	3	14	3	6	9	14	3	9	2	7	13	3	9	17	29	6	3	9	1
621237	2	3	4	5	3	16	6	7	7	4	6	10	3	8	6	8	9	7	3	7	7	7	10	7	11	12	7	13	14	10	3	11	3	6	8	11	3	15	2	7	10	3	8	16	7	6	3	8	1
622102	2	3	-1	4	3	12	5	6	6	-1	5	6	3	6	5	6	7	8	3	6	6	5	6	5	9	10	6	6	11	6	3	9	3	5	6	9	3	6	0	5	6	3	6	12	6	5	3	6	1
622548	2	3	-1	4	3	20	5	6	7	-1	5	14	3	8	9	10	11	12	3	6	6	13	14	13	15	16	6	7	17	14	3	15	18	5	10	15	3	8	19	13	14	3	8	20	6	5	3	21	1
623312	2	1	-1	3	1	14	4	5	6	-1	4	7	7	8	9	8	10	11	1	5	5	6	7	6	12	5	5	7	7	7	1	12	1	4	8	12	13	8	7	6	7	13	8	14	5	4	1	8	1
624068	2	3	-1	4	3	5	5	6	7	-1	1	1	8	9	4	4	10	11	3	12	12	2	1	2	13	14	12	1	1	1	3	13	3	1	4	13	15	9	8	2	1	15	9	5	12	1	3	4	1
624769	2	1	-1	3	1	3	4	5	6	-1	15	1	5	7	8	9	10	11	1	12	12	9	13	9	4	14	12	7	7	13	1	4	1	15	9	4	6	7	5	9	1	6	7	3	12	15	1	9	1
625496	2	1	-1	3	1	2	4	5	6	-1	20	14	2	7	8	9	10	11	1	12	12	13	14	15	4	16	17	18	18	14	1	19	1	20	9	4	21	7	2	15	22	21	23	2	12	20	1	47	24
626369	2	1	-1	3	1	2	4	5	6	-1	17	14	2	7	8	9	10	11	1	12	12	13	14	13	4	15	12	16	7	14	1	4	1	17	9	4	18	7	2	13	14	18	7	2	12	17	1	20	19
627128	2	1	-1	0	1	16	3	4	5	-1	14	6	2	6	7	0	8	9	1	10	10	11	6	12	3	4	10	0	13	6	1	3	1	14	0	3	15	6	2	11	6	15	6	16	10	14	1	17	1
627765	1	1	-1	2	1	17	3	4	5	-1	15	2	-1	6	6	7	8	9	1	10	10	11	2	11	3	12	10	13	14	2	1	3	1	15	7	3	16	6	-1	11	2	16	6	17	10	15	1	-1	1
628659	1	1	2	3	1	1	1	1	4	2	6	1	4	4	4	1	4	1	1	5	5	4	1	4	1	4	5	1	4	1	1	1	1	6	1	1	1	4	4	4	1	1	4	1	5	6	1	4	7
628933	2	3	4	5	2	1	6	7	8	4	22	25	9	10	11	12	13	14	2	15	15	16	17	16	18	19	15	20	21	17	2	18	2	22	12	18	23	24	9	16	25	23	24	1	15	22	2	26	1
631049	2	2	3	4	2	21	5	6	7	3	20	16	8	7	9	10	11	12	13	14	14	15	16	15	5	17	14	7	18	16	2	19	2	20	10	5	2	7	8	15	16	2	7	21	14	20	2	7	22
632742	2	2	3	4	2	5	5	5	5	3	7	23	6	3	5	7	5	3	2	8	5	7	9	7	10	9	5	11	12	9	-1	5	2	7	7	10	2	3	6	7	5	2	3	5	26	7	2	14	13
633736	2	2	3	4	2	9	5	6	2	3	22	9	7	8	9	10	11	12	2	12	13	14	15	16	5	15	13	17	18	15	-1	19	2	20	10	5	2	8	7	21	9	2	8	9	12	22	2	24	23
634520	2	2	3	4	2	16	5	6	2	3	2	16	7	2	8	2	9	10	2	11	12	2	13	2	5	13	12	14	15	13	-1	5	2	2	2	5	2	2	7	2	16	2	2	16	11	2	2	17	2
635708	2	2	3	3	2	10	4	5	2	3	2	10	3	6	1	1	7	2	2	3	8	2	6	2	4	9	8	1	1	6	2	4	2	2	1	4	2	6	3	2	10	2	6	10	3	2	2	11	3
636269	2	2	3	4	2	22	5	6	2	3	20	21	7	8	1	9	10	11	2	12	13	14	15	14	16	15	13	17	18	15	2	19	2	20	9	16	2	8	7	14	21	2	8	22	45	20	2	24	23
637656	2	2	3	4	2	16	5	6	2	3	15	5	5	5	1	7	8	9	2	10	11	12	13	12	5	13	11	14	7	13	2	5	2	15	7	5	2	5	5	12	5	2	5	16	10	15	2	18	17
638317	2	2	3	4	2	16	5	6	2	3	15	16	7	8	1	2	9	10	2	11	12	13	1	13	5	1	12	14	2	1	2	5	2	15	2	5	2	8	7	13	16	2	8	16	11	15	2	18	17
639014	2	3	1	4	3	1	5	6	3	1	14	14	7	8	1	9	9	1	3	10	1	11	12	11	5	12	1	13	9	12	3	5	2	14	9	5	3	8	7	11	14	3	8	1	10	14	2	16	15
639538	2	2	3	4	2	18	5	6	2	3	2	17	7	8	1	2	9	10	2	11	12	13	14	13	5	14	12	15	16	14	2	5	2	2	2	5	2	8	7	13	17	2	8	18	29	2	2	20	19
640334	2	2	3	4	2	2	5	4	2	3	10	2	6	7	8	2	4	9	2	10	11	12	13	14	5	13	11	4	4	13	2	5	2	10	2	5	2	7	6	14	2	2	7	2	10	10	2	16	15
641176	2	2	3	4	2	2	5	6	7	3	16	2	8	9	1	10	11	12	2	13	2	14	15	14	5	15	2	7	7	15	30	5	2	16	10	5	2	9	8	14	2	2	9	2	1	16	2	7	5
642333	2	2	3	4	2	6	1	5	2	3	1	6	1	1	6	2	7	8	9	1	1	10	8	10	1	8	1	11	12	8	2	6	2	1	2	1	2	1	1	10	6	2	1	6	1	1	2	13	1
642739	2	2	3	4	2	7	1	4	2	3	4	15	5	6	7	2	8	2	2	1	4	9	10	9	1	10	4	11	12	10	2	13	2	14	2	1	2	6	5	9	15	2	6	7	1	4	2	16	1
643120	2	2	3	4	2	22	5	6	7	3	5	10	8	9	10	11	12	13	2	1	14	15	16	15	17	18	14	19	20	16	2	21	2	5	11	17	2	9	8	15	10	2	9	22	53	5	2	23	1
645570	2	2	3	4	2	11	5	6	7	3	5	8	8	9	10	11	12	13	2	1	1	14	15	16	1	17	1	18	19	15	2	20	2	5	11	1	2	9	8	14	8	2	9	11	1	5	2	21	1
647456	1	1	2	3	1	6	1	3	1	2	1	3	4	1	3	3	4	1	1	3	3	1	1	1	3	5	3	3	1	1	1	3	1	1	3	3	1	1	4	1	3	1	1	6	3	1	1	3	3
647926	2	0	0	3	4	0	5	6	7	0	25	41	8	9	10	11	12	13	1	14	15	16	17	0	18	8	19	20	1	17	1	21	4	5	22	19	1	23	8	0	24	1	23	0	15	25	2	80	19
648463	2	0	0	3	4	0	0	5	0	0	0	49	6	7	8	9	10	11	12	13	14	0	4	0	14	15	14	16	17	12	52	0	4	0	18	14	12	7	19	0	20	21	7	0	14	0	4	79	14
649241	2	2	3	4	2	16	2	5	6	3	2	9	7	8	9	10	11	2	2	12	12	2	2	2	12	13	12	14	2	2	2	15	2	2	10	12	2	8	7	2	9	2	8	16	12	2	2	15	12
649654	2	2	3	4	2	20	1	5	6	3	1	19	7	8	9	10	11	12	2	13	13	14	14	14	15	16	13	17	1	14	2	18	2	1	10	15	2	8	7	14	19	2	8	20	13	1	2	22	21
650585	2	2	3	4	2	19	5	0	6	3	5	-1	7	8	9	10	11	12	2	0	13	14	14	14	0	15	16	17	18	14	2	19	2	5	10	0	2	8	7	14	-1	2	8	19	49	5	2	20	0
652270	2	3	4	5	2	17	6	-1	7	4	6	16	8	9	10	10	-1	4	3	-1	-1	11	11	11	-1	12	-1	13	14	11	3	15	2	6	10	-1	3	9	8	11	16	3	9	17	-1	6	2	10	-1
652961	2	2	3	2	2	2	4	-1	2	3	4	7	4	5	4	2	-1	6	2	-1	-1	4	4	4	-1	7	-1	8	4	4	2	2	2	4	2	-1	2	5	4	4	7	2	5	2	-1	4	2	4	-1
653436	2	2	3	4	2	20	5	6	7	3	5	19	8	7	9	2	10	11	2	12	13	14	15	14	12	16	13	17	18	15	2	2	2	5	2	12	2	7	8	14	19	0	7	20	12	5	2	21	12
654670	2	2	3	4	2	18	5	6	7	3	5	17	8	9	10	6	3	11	2	6	12	13	13	13	14	3	12	3	15	13	2	6	2	16	6	14	2	9	8	13	17	2	9	18	6	5	2	5	19
655640	2	2	3	4	2	5	5	4	6	3	5	10	2	3	7	4	8	3	2	4	2	4	4	4	4	4	2	8	9	4	2	4	2	5	4	4	2	3	2	4	10	2	3	5	4	5	2	11	4
656216	2	2	2	2	2	2	2	3	4	2	2	1	2	5	1	2	1	6	2	2	2	2	2	2	2	6	2	1	1	2	2	2	2	2	2	2	2	5	2	2	1	2	5	2	2	2	2	2	2
656751	2	2	3	1	2	1	4	1	1	3	4	1	2	5	6	6	1	7	2	1	2	1	1	1	1	1	2	1	1	1	2	6	2	4	6	1	2	1	2	1	1	2	1	1	6	4	2	1	1
657575	2	3	4	5	2	5	6	7	1	4	6	2	8	1	9	9	10	11	2	5	9	2	2	2	5	2	9	12	1	2	2	9	2	6	9	5	2	1	8	2	2	2	1	5	9	6	2	6	5
658244	1	1	2	3	1	1	1	1	1	2	1	1	4	1	1	1	1	1	1	1	1	1	1	1	1	1	1	1	1	1	1	1	1	1	1	1	1	1	4	1	1	1	1	1	1	1	1	5	1
658594	2	2	3	1	2	8	4	5	1	3	4	13	6	7	8	9	10	11	2	1	12	13	13	13	1	14	12	10	1	13	2	15	2	4	9	1	2	7	6	13	13	2	7	8	12	4	2	16	1
660022	2	3	4	5	2	14	2	6	5	4	2	5	7	8	9	10	11	12	2	5	13	5	5	5	5	12	13	12	8	5	2	13	2	2	10	5	2	8	7	5	5	2	8	14	13	2	2	15	5
660895	2	2	3	4	2	17	5	6	7	3	0	14	8	9	8	10	11	12	2	4	13	14	14	14	4	15	13	10	16	14	2	13	2	5	10	4	2	9	8	14	14	2	9	17	13	5	2	8	4
661851	2	2	3	4	2	14	5	6	7	3	5	9	8	2	2	9	10	11	2	12	13	14	15	14	12	11	13	9	2	15	2	15	2	6	9	12	2	2	8	14	9	2	2	14	20	6	2	9	12
662615	2	2	3	4	2	12	5	6	7	3	5	15	8	9	10	4	11	12	2	13	4	14	15	14	2	16	4	17	9	15	2	4	2	5	4	2	2	9	8	14	15	18	9	12	25	5	2	4	2
663633	2	2	2	3	2	2	2	4	5	2	2	2	6	7	7	8	2	9	2	10	11	2	2	2	10	9	11	12	7	2	2	11	2	2	8	10	2	7	6	2	2	2	7	2	10	2	2	3	10
664515	2	2	3	4	2	17	5	6	7	3	5	16	8	9	10	4	5	11	2	12	4	13	14	15	4	11	4	1	10	14	2	4	2	5	4	4	2	9	8	13	16	2	9	17	4	5	2	18	4
665510	2	2	3	4	2	4	5	6	7	3	5	13	8	9	9	4	10	11	2	4	12	5	13	5	4	14	12	10	9	13	2	4	2	5	4	4	2	9	8	5	13	2	9	4	4	5	2	15	4
666195	2	2	3	2	2	2	4	5	5	3	4	2	6	4	5	2	7	8	2	5	6	4	2	4	5	9	6	10	5	2	2	2	2	4	2	5	2	4	6	4	2	2	4	2	5	4	2	5	5
667407	1	1	2	3	4	3	5	6	7	2	15	16	8	9	10	11	12	13	1	14	14	15	16	15	14	17	14	12	18	16	1	3	1	15	11	14	1	9	8	15	16	1	9	3	39	15	29	19	14
669639	1	1	2	3	1	3	4	1	5	2	4	13	6	7	1	8	9	10	0	11	11	12	13	12	11	14	11	15	16	13	1	3	1	4	8	11	1	7	6	12	13	1	7	3	11	0	1	10	17
670594	1	1	2	3	1	3	4	5	6	2	4	19	7	8	9	10	11	12	1	13	14	15	4	15	13	16	14	17	18	4	1	3	1	4	10	13	1	8	7	15	19	1	8	3	13	4	1	23	13
672152	1	1	2	3	1	3	4	5	5	2	4	18	1	6	7	8	9	10	1	11	12	13	14	13	11	7	12	15	16	14	1	17	1	4	8	11	1	6	1	13	18	1	6	3	11	4	1	7	19
673895	1	1	2	3	1	3	4	5	5	2	4	4	4	6	5	3	5	7	1	8	9	5	3	5	8	3	9	10	5	3	1	11	1	4	3	8	1	6	4	5	4	1	6	3	8	4	1	5	8
674864	1	1	2	3	1	16	4	5	6	2	4	10	7	8	9	10	11	12	1	13	14	12	10	12	15	10	14	16	16	10	1	17	1	4	10	15	1	8	7	12	10	1	8	16	13	4	1	12	15
676042	1	1	2	3	1	12	4	5	1	2	4	1	1	1	6	1	7	6	1	8	9	4	1	4	8	1	9	10	1	1	1	11	1	4	1	8	1	1	1	4	1	1	1	12	8	4	1	1	8
676805	1	1	2	3	1	3	4	1	5	2	4	10	6	5	7	8	7	3	1	9	4	4	10	11	9	12	4	8	12	10	1	3	1	4	8	9	1	5	6	4	10	1	5	3	9	4	1	7	9
677356	2	2	3	4	2	20	5	6	7	3	5	15	8	9	10	11	12	13	2	14	14	5	15	5	14	16	14	17	18	15	2	19	2	5	11	14	2	9	8	5	15	2	9	20	14	5	2	21	14
678258	1	1	2	3	1	13	4	5	6	2	4	9	5	7	2	1	1	6	1	8	8	4	9	4	8	10	8	5	11	9	1	12	1	4	1	8	1	7	5	4	9	1	7	13	8	4	1	9	6
678742	1	1	2	3	1	20	4	5	6	2	4	15	7	8	9	10	11	12	1	13	14	4	15	4	13	16	14	17	18	15	1	19	1	4	10	13	1	8	7	4	15	1	8	20	13	4	1	21	12
680338	0	0	2	3	4	0	0	5	6	7	85	67	8	9	0	0	10	0	0	11	12	13	-1	14	15	0	0	16	17	0	86	18	0	19	0	15	0	20	21	13	22	1	23	0	87	19	0	-1	15
681761	1	1	2	3	1	14	4	5	6	2	4	7	1	7	8	9	3	10	1	11	9	4	7	4	11	6	9	12	6	7	1	13	1	4	9	11	1	7	1	4	7	1	7	14	11	4	1	16	15
682648	1	1	2	2	1	2	3	2	2	2	3	11	1	2	4	5	2	2	1	2	1	3	6	3	2	2	1	7	2	6	1	8	1	3	5	2	1	2	1	3	6	1	2	2	2	3	1	2	1
683727	1	1	1	2	1	1	3	2	1	1	3	2	2	2	1	1	1	1	1	2	2	3	2	3	2	1	2	4	2	2	1	1	1	3	1	2	1	2	2	3	2	1	2	1	2	3	1	2	2
684019	1	1	1	2	1	1	1	1	1	1	1	2	1	2	1	1	1	1	1	2	1	1	2	1	2	1	1	1	1	2	1	1	1	1	1	2	1	2	1	1	2	1	2	1	2	1	1	1	2
684834	2	2	3	4	2	15	5	6	7	3	5	18	8	9	10	11	12	1	2	12	13	5	14	5	12	7	13	15	16	14	2	17	2	5	11	12	2	9	8	5	18	2	9	15	12	5	2	20	19
685653	2	2	3	4	2	1	1	1	1	3	1	1	1	2	1	2	1	1	2	1	5	1	1	1	1	1	5	1	6	1	2	7	2	1	2	1	2	2	1	1	1	2	2	1	1	1	2	8	1
686161	2	2	1	3	2	15	4	1	5	1	4	11	6	7	8	1	1	1	2	9	10	4	11	4	9	5	10	12	13	11	2	14	2	4	1	9	2	7	6	4	11	2	7	15	9	16	2	1	3
686892	1	1	1	1	1	2	2	3	2	1	2	2	3	1	2	1	4	1	1	2	2	2	2	2	2	2	2	1	1	2	1	3	1	2	1	2	1	1	3	2	2	1	1	2	2	2	1	3	2
687261	1	1	1	2	1	4	3	1	3	1	3	4	4	5	4	1	1	1	1	4	4	3	4	3	4	3	4	5	6	4	1	7	1	3	1	4	1	8	4	3	4	1	5	4	4	3	1	10	9
687655	2	2	2	2	2	2	2	2	2	2	2	2	2	2	2	2	3	2	2	2	4	2	2	2	2	2	4	2	2	2	2	2	2	2	2	2	2	2	2	2	2	2	2	2	2	2	2	2	2
687891	1	1	2	1	1	5	3	1	3	2	3	7	4	5	1	1	1	1	1	1	5	3	5	3	1	3	5	5	1	5	1	5	1	3	1	1	1	6	4	3	7	1	5	5	1	3	1	8	1
688099	1	1	2	3	1	8	4	1	4	2	4	9	5	6	1	7	1	1	1	1	8	4	9	4	1	10	8	8	5	9	1	8	1	4	7	1	1	11	5	4	9	1	6	8	18	4	1	1	1
689061	1	1	-1	-1	1	-1	-1	-1	-1	-1	-1	-1	-1	-1	-1	-1	-1	1	1	-1	-1	-1	-1	-1	-1	-1	-1	-1	-1	-1	1	-1	1	-1	-1	-1	1	1	-1	-1	-1	1	-1	-1	-1	-1	1	-1	-1
689465	1	1	-1	-1	1	-1	-1	-1	-1	-1	-1	-1	-1	-1	-1	-1	-1	2	1	-1	-1	-1	-1	-1	-1	-1	-1	-1	-1	-1	1	-1	1	-1	-1	-1	1	2	-1	-1	-1	1	-1	-1	-1	-1	1	-1	-1
691444	1	1	-1	-1	1	-1	-1	-1	-1	-1	-1	-1	-1	-1	-1	-1	-1	2	1	-1	-1	-1	-1	-1	-1	-1	-1	-1	-1	-1	1	-1	1	-1	-1	-1	1	2	-1	-1	-1	1	-1	-1	-1	-1	1	-1	-1
692064	1	1	-1	-1	1	-1	-1	-1	-1	-1	-1	-1	-1	-1	-1	-1	-1	1	1	-1	-1	-1	-1	-1	-1	-1	-1	-1	-1	-1	1	-1	1	-1	-1	-1	1	1	-1	-1	-1	1	-1	-1	-1	-1	1	-1	-1
692730	1	1	2	3	1	19	4	5	6	2	4	18	7	8	9	10	11	7	1	12	13	4	14	4	12	4	13	15	16	14	1	15	1	4	10	12	17	7	7	4	18	1	8	19	12	4	1	5	20
694341	1	1	2	3	1	20	4	5	4	2	4	19	6	7	8	9	10	11	1	12	13	4	14	4	12	4	13	15	16	14	1	17	1	4	9	12	1	18	6	4	19	1	7	20	12	4	1	21	12
695524	1	1	2	3	1	3	4	5	4	2	4	2	6	1	2	3	2	4	1	7	2	4	2	8	7	4	2	3	4	2	1	4	1	4	3	7	1	9	6	4	2	1	1	3	7	4	1	3	10
696227	1	1	2	3	1	19	4	5	6	2	4	14	7	1	8	9	10	4	1	11	12	13	14	13	11	6	12	15	16	14	1	17	1	4	9	11	18	4	7	13	14	18	1	19	11	4	1	5	11
697610	1	1	2	3	1	14	4	5	6	2	4	15	7	8	9	10	11	12	1	13	14	6	15	6	13	6	14	16	17	15	46	18	1	4	10	13	1	12	7	6	15	1	8	19	13	4	1	21	20
699938	1	1	2	1	1	6	1	1	3	2	1	1	1	1	4	1	5	6	1	1	1	1	1	1	1	1	1	1	3	1	1	1	1	1	1	1	1	6	1	1	1	1	1	6	1	1	1	1	5
700262	2	2	3	4	2	18	5	6	7	3	5	9	8	9	10	11	12	13	2	9	9	14	15	9	9	9	9	6	16	15	2	17	2	5	11	9	2	13	8	9	-1	2	9	18	9	5	2	9	12
701152	2	2	3	4	2	17	5	6	7	3	5	2	8	9	10	3	11	3	2	12	13	8	14	8	12	8	13	15	3	14	2	10	2	5	3	12	2	3	8	8	2	2	16	17	12	5	2	18	11
702174	1	1	2	3	1	3	3	3	3	2	3	3	1	3	3	4	5	6	1	4	4	7	3	7	4	8	4	3	9	3	1	3	1	3	4	4	1	6	1	7	3	1	3	3	4	3	1	10	5
702403	2	2	3	4	2	14	5	6	4	3	5	14	7	8	9	10	11	12	2	10	10	12	13	12	10	12	10	14	15	13	2	16	2	5	10	10	17	12	7	12	14	17	8	14	10	5	2	18	11
703112	2	2	3	4	2	18	5	-1	4	3	5	17	2	6	7	8	9	10	2	11	8	12	13	12	8	14	8	5	15	13	2	16	2	5	8	8	2	1	2	12	17	2	6	18	8	5	2	5	19
703599	1	1	-1	1	1	2	-1	-1	1	-1	-1	-1	1	-1	-1	1	-1	-1	1	1	1	-1	-1	-1	1	-1	1	-1	-1	-1	1	-1	1	-1	1	1	1	1	1	-1	-1	1	-1	2	1	-1	1	-1	3
704369	2	2	3	4	2	6	5	-1	6	3	5	15	7	6	8	9	10	6	2	9	9	6	11	6	9	6	9	12	13	11	2	14	2	5	9	9	6	1	7	6	15	6	6	6	9	5	2	17	16
705213	2	2	3	4	2	5	5	6	5	3	5	13	7	8	9	10	11	5	2	12	10	5	13	5	12	5	10	14	15	13	2	16	2	5	10	12	17	1	7	5	13	17	8	5	12	5	2	18	12
705776	1	1	2	3	1	12	4	5	6	2	4	16	7	8	9	10	11	12	1	13	14	15	16	15	13	17	14	18	19	16	1	20	1	4	10	13	21	22	7	15	16	21	8	12	13	4	1	24	13
708380	0	0	2	3	4	0	0	5	6	7	86	68	8	9	0	0	10	0	0	11	12	13	-1	14	15	0	0	16	17	0	87	18	0	19	0	15	0	20	21	13	22	23	24	0	88	19	0	-1	15
709854	2	2	3	3	2	3	3	3	4	3	3	4	3	2	3	5	3	3	2	5	6	7	4	7	5	3	6	3	3	4	2	8	2	3	5	5	9	2	3	7	4	9	2	3	5	3	2	10	5
710518	2	2	3	4	2	5	5	6	5	3	5	29	7	8	9	2	10	5	2	2	11	12	2	5	2	5	11	5	13	2	2	14	2	5	2	2	15	8	7	5	2	15	8	5	2	16	2	14	17
711886	1	1	2	3	1	1	1	1	1	2	1	1	1	1	4	1	5	1	1	1	1	1	1	1	1	1	1	6	1	1	1	1	1	1	1	1	7	1	1	1	1	7	1	1	11	1	1	1	1
712313	2	2	3	4	5	6	6	7	8	3	6	8	9	10	11	12	13	14	2	15	16	6	8	6	2	6	16	7	17	8	2	18	2	6	12	2	19	10	9	6	8	19	10	6	2	6	2	7	2
713442	2	2	3	4	2	5	5	6	7	3	5	24	8	9	10	11	12	13	2	14	15	16	7	16	14	17	15	18	19	7	2	20	2	5	11	14	21	22	8	23	24	21	9	5	14	5	2	25	14
715929	2	2	3	4	2	16	5	6	7	3	5	7	7	8	9	10	11	12	2	13	1	14	7	14	13	14	1	6	1	7	2	5	2	5	10	13	15	8	7	14	7	15	8	16	13	5	2	17	13
717163	1	1	2	3	1	3	1	1	4	2	1	11	5	6	6	7	1	8	1	9	5	10	11	10	9	10	5	5	1	11	1	8	1	1	7	9	6	6	5	10	11	6	6	3	9	1	1	6	4
717802	1	1	2	3	1	1	4	1	5	2	4	9	4	4	1	4	6	7	1	4	4	8	9	4	4	4	4	3	4	9	1	3	1	4	4	4	4	4	4	4	9	4	4	1	4	4	24	10	4
718380	1	1	2	3	1	21	4	5	6	2	4	20	6	7	8	9	10	11	1	12	13	4	14	4	15	4	13	16	17	14	1	18	1	4	9	15	19	7	6	4	20	19	7	21	12	4	1	22	4
720408	2	1	3	2	1	12	4	5	6	3	4	18	7	8	9	10	11	12	1	13	14	4	6	4	14	15	14	12	12	6	1	16	1	4	10	14	17	8	7	4	18	17	8	12	12	4	1	19	15
722864	1	1	2	3	1	23	4	5	6	7	4	23	8	9	10	11	6	12	1	13	3	14	3	14	15	16	17	18	19	3	1	20	1	4	11	0	21	9	22	14	23	24	9	23	13	18	1	25	15
723448	1	1	1	2	1	4	3	2	1	1	3	2	4	5	2	6	4	3	1	3	5	3	2	3	2	3	5	5	5	2	1	1	1	3	6	2	2	5	4	3	2	2	5	4	3	3	1	5	3
723912	2	2	3	4	2	14	5	2	2	3	5	13	6	7	8	1	9	4	2	2	4	5	10	5	11	5	4	7	7	10	2	12	2	5	1	11	2	7	6	5	13	2	7	14	2	5	2	7	15
724427	2	3	0	4	2	100	-1	5	6	0	-1	52	7	0	8	-1	9	10	11	12	13	14	0	15	16	17	-1	18	19	0	74	20	11	21	22	23	0	0	0	24	25	26	27	28	0	29	2	53	30
725499	2	3	4	5	3	23	6	7	3	4	6	17	8	9	10	11	12	13	14	11	15	16	17	6	18	19	15	20	17	17	3	21	2	6	11	18	22	9	8	6	17	22	9	23	11	6	2	24	19
727986	1	1	2	1	1	1	1	1	1	2	1	1	1	1	1	1	1	1	1	1	1	1	1	1	1	1	1	1	1	1	1	1	1	1	1	1	1	1	1	1	1	1	1	1	1	1	1	1	1
728406	1	1	2	3	1	11	4	4	1	2	4	8	4	5	6	7	4	4	1	4	4	4	8	4	9	7	4	10	3	8	1	11	1	4	7	9	4	5	4	4	8	4	5	11	7	4	1	4	7
729089	1	1	2	3	1	13	4	4	1	2	4	4	5	6	7	8	9	4	1	10	5	11	4	4	10	10	5	12	8	4	1	13	1	4	8	10	14	6	5	11	4	15	6	13	30	4	1	4	10
729956	1	1	2	3	1	5	4	5	1	2	4	16	6	7	8	9	10	11	1	12	6	4	13	4	12	7	6	14	5	13	1	15	1	6	9	12	1	7	6	4	16	1	7	5	12	4	1	17	7
730971	2	2	-1	-1	2	-1	-1	-1	2	-1	-1	-1	-1	-1	-1	-1	-1	-1	2	-1	-1	-1	-1	-1	-1	-1	-1	-1	-1	-1	2	-1	2	-1	-1	-1	2	-1	-1	-1	-1	2	-1	-1	-1	-1	2	-1	-1
731806	2	3	4	5	2	19	6	7	2	4	38	30	8	6	9	10	3	11	12	5	8	6	11	6	5	13	8	14	15	11	12	16	2	8	10	5	2	6	17	6	18	2	6	19	5	6	2	3	13
732943	2	2	3	4	2	9	5	6	2	3	5	9	7	8	7	9	10	5	7	11	7	5	7	5	11	9	7	12	13	7	7	14	2	7	9	11	2	8	7	5	9	2	8	9	11	5	2	7	9
733640	1	1	2	1	1	16	3	4	5	2	3	15	6	1	6	7	8	3	6	9	10	11	12	11	9	11	10	13	9	12	6	1	1	14	7	9	1	1	6	11	15	1	1	16	26	3	1	1	11
734853	2	2	3	2	2	14	1	4	2	3	1	7	5	6	5	7	8	1	5	9	5	10	7	10	9	1	5	11	12	7	5	13	2	1	7	9	2	6	5	10	7	2	6	14	9	1	2	15	1
735411	2	2	3	4	2	4	5	6	7	3	5	18	8	9	10	3	11	12	13	3	14	4	15	4	3	12	14	11	16	15	13	17	2	5	3	3	2	9	8	4	18	2	9	4	3	5	2	20	19
736526	2	3	4	5	2	24	6	7	8	9	6	18	10	11	12	13	14	15	8	16	17	15	18	15	19	20	17	21	22	18	8	23	2	6	13	16	8	11	10	15	18	8	11	24	46	6	2	26	25
738866	2	2	3	1	4	1	1	1	2	3	1	5	5	5	6	1	7	1	2	7	5	1	7	1	7	8	5	5	5	7	2	1	2	1	1	7	2	5	5	1	5	2	5	1	7	1	2	1	8
739599	2	2	3	4	2	13	5	6	2	3	5	3	7	8	9	10	11	5	2	11	12	5	5	5	11	8	12	5	3	5	2	13	2	5	10	11	2	8	7	5	3	2	8	13	11	5	2	-1	8
740176	2	2	3	2	2	5	1	1	2	3	1	2	2	2	4	5	2	1	2	2	2	1	2	1	2	2	2	1	2	2	2	5	2	1	5	2	2	2	2	1	2	2	2	5	2	1	2	2	2
740480	2	3	4	5	3	8	6	1	3	4	6	12	7	7	7	8	9	1	3	10	5	1	7	1	10	7	5	11	12	7	3	13	3	6	8	10	3	7	7	1	12	3	7	8	10	6	3	14	10
741590	2	2	3	4	2	14	1	5	2	3	1	29	4	6	7	1	8	1	2	9	4	1	10	1	9	11	4	1	12	10	2	3	2	1	1	9	2	4	13	1	1	2	13	14	25	1	2	15	9
742209	2	2	3	4	2	17	1	5	2	3	1	16	6	6	7	8	9	10	2	11	12	1	13	1	11	5	12	8	14	13	2	15	2	1	8	11	2	6	6	1	16	2	6	17	32	1	2	8	11
742787	2	2	3	4	2	19	5	6	2	3	5	19	7	8	9	10	11	12	0	6	6	13	14	13	6	15	6	16	17	14	0	18	2	5	10	6	2	8	7	13	19	2	8	19	22	5	2	19	6
744082	2	2	3	4	2	14	1	5	2	3	1	17	6	7	8	9	10	11	2	12	13	1	14	1	13	6	13	9	15	14	2	16	2	1	9	13	2	7	6	1	17	2	7	14	12	1	2	9	13
744731	2	2	3	4	2	13	5	2	2	3	5	10	6	2	7	8	8	9	2	5	7	5	10	5	7	11	7	12	10	10	2	7	2	5	8	7	2	2	6	5	10	2	2	13	5	5	2	8	7
745211	2	3	4	5	2	2	1	2	2	4	1	39	6	7	8	9	9	10	2	1	8	1	11	12	13	14	8	15	16	11	2	17	2	1	9	13	2	7	6	1	11	2	7	2	1	1	2	18	13
746407	2	3	2	4	5	22	6	7	5	2	6	22	8	2	9	10	11	12	13	14	15	1	16	1	15	17	15	18	19	16	5	20	5	21	10	15	5	2	8	1	22	5	2	22	14	21	5	23	15
747935	2	3	3	4	5	19	6	3	7	3	6	41	8	3	9	10	11	12	7	13	7	13	11	13	7	14	7	15	16	11	7	17	7	6	10	7	7	3	8	18	3	7	3	19	13	6	7	16	7
748996	2	1	1	1	2	1	1	1	2	1	1	3	3	3	4	1	3	3	2	1	5	1	3	1	6	7	5	3	1	3	2	8	2	1	1	6	2	3	3	1	3	2	3	1	1	1	2	1	5
750037	2	3	-1	4	2	0	5	6	7	-1	5	23	8	9	0	10	11	12	2	13	14	0	15	0	16	8	17	18	19	15	2	20	2	5	21	16	2	9	22	0	23	2	24	0	80	5	2	26	25
750553	-1	2	-1	3	-1	21	4	5	6	-1	85	20	0	0	0	7	8	9	10	0	11	12	13	0	14	0	11	15	16	13	10	17	-1	18	7	14	10	0	19	12	20	10	0	21	65	22	-1	36	14
751429	2	3	4	5	2	15	6	7	8	4	6	15	1	1	9	2	10	7	2	11	1	12	1	12	1	2	1	13	2	1	2	14	2	6	2	1	2	1	1	12	15	2	1	15	1	6	2	16	1
752206	2	3	4	5	2	20	6	7	2	4	6	19	8	8	2	9	10	11	2	12	13	14	15	14	12	16	13	17	9	15	2	18	2	6	9	12	2	8	8	14	19	2	8	20	12	6	2	3	21
754605	2	3	4	5	2	22	6	7	2	4	6	21	8	8	9	10	11	12	2	13	14	15	16	17	13	18	14	13	19	16	2	20	2	6	10	13	2	8	8	15	21	2	8	22	13	6	2	32	13
757172	1	2	3	4	1	4	5	6	1	3	5	2	4	4	7	4	8	4	1	7	7	9	2	7	7	8	7	10	4	2	1	11	1	5	4	7	1	4	4	9	2	1	4	4	7	5	1	12	7
758250	1	2	3	4	1	17	5	6	1	3	5	16	7	7	8	9	10	11	1	12	12	11	13	14	12	10	12	11	9	13	1	15	1	5	9	12	1	7	7	11	16	1	7	17	10	5	1	6	12
759019	1	2	3	4	1	6	5	5	1	3	5	1	5	5	5	6	5	2	1	5	5	2	7	5	5	5	5	5	6	7	1	2	1	5	6	5	1	5	5	2	1	1	5	6	5	5	1	5	5
759705	1	1	2	3	1	10	4	1	1	2	4	3	5	3	1	6	7	8	1	3	3	1	9	7	3	7	3	3	6	9	1	1	1	4	6	3	1	3	5	1	3	1	3	10	7	4	1	1	3
760643	1	1	2	3	1	1	4	1	1	2	4	1	1	1	1	1	1	1	1	1	1	5	1	1	1	1	1	1	6	1	1	1	1	4	1	1	1	1	1	5	1	1	1	1	1	4	1	1	1
761455	1	1	1	1	1	1	1	1	1	1	1	3	1	1	1	1	1	2	1	1	1	1	1	1	1	1	1	3	1	1	1	1	1	1	1	1	1	1	1	1	3	1	1	1	1	1	1	1	1
762058	1	2	3	4	1	16	1	5	1	3	1	14	6	7	8	9	10	11	1	10	10	2	12	10	10	13	10	14	15	12	1	2	1	1	9	10	1	7	6	2	14	1	7	16	10	1	1	27	10
763351	2	3	0	4	5	29	6	7	8	0	21	95	9	10	11	0	0	0	12	13	14	15	0	16	17	0	0	18	19	0	127	20	2	21	0	22	23	24	25	15	26	27	28	29	128	30	2	-1	31
764840	1	1	2	1	1	1	1	3	1	2	1	3	1	4	3	1	4	2	1	3	3	3	3	4	3	3	3	5	6	3	1	3	1	1	1	3	1	4	1	3	3	1	4	1	3	1	1	8	7
765337	1	1	2	3	1	22	4	5	1	2	4	21	6	7	8	9	10	11	1	12	12	13	14	12	15	16	12	17	18	14	1	19	1	4	9	15	1	7	6	20	21	1	7	22	12	4	1	25	23
767364	2	2	3	4	2	6	5	6	2	3	5	8	7	4	8	9	10	11	2	10	10	10	12	10	10	13	10	4	14	12	2	6	2	5	9	10	2	4	7	10	8	2	4	6	20	5	2	9	10
768162	2	2	3	4	2	5	5	6	2	3	5	8	5	7	8	9	5	10	2	5	5	6	9	11	5	12	5	13	9	9	2	14	2	5	9	5	2	7	5	6	8	2	7	5	5	5	2	15	5
769435	2	2	3	4	2	18	5	6	2	3	5	17	7	8	9	10	11	12	2	13	13	14	15	11	13	16	13	12	10	15	2	12	2	5	10	13	2	8	7	14	17	2	8	18	13	5	2	19	13
770648	1	1	2	3	1	10	4	5	1	2	4	9	6	6	7	3	5	6	1	8	8	5	3	5	8	3	8	6	3	3	1	9	1	4	3	8	1	6	6	5	9	1	6	10	8	4	1	3	8
771142	2	2	3	4	2	6	5	5	2	3	5	14	5	6	7	8	9	10	2	11	11	5	6	5	11	5	11	10	12	6	2	13	2	5	8	11	2	6	5	5	14	2	6	6	11	5	2	15	5
772753	2	2	3	1	2	2	4	1	2	3	4	17	5	6	2	7	8	9	2	2	2	10	11	10	2	12	2	13	14	11	2	15	2	4	7	2	2	6	16	10	17	2	6	2	2	4	2	2	5
774175	2	2	3	4	2	11	5	6	2	3	5	1	7	8	9	10	2	11	2	12	12	13	14	13	12	15	12	16	11	14	2	1	2	5	10	12	2	8	7	13	1	2	8	11	26	5	2	8	17
776632	2	2	3	2	2	15	4	5	2	3	4	14	2	6	7	8	2	9	2	10	10	11	7	11	10	12	10	13	8	7	2	2	2	4	8	10	2	6	2	11	14	2	6	15	10	4	2	16	10
777369	1	1	2	3	1	8	4	5	1	2	4	1	6	7	8	8	9	1	1	1	1	8	8	8	1	10	1	11	0	8	1	12	1	4	8	1	1	7	0	8	1	1	7	8	1	4	1	13	1
778277	2	3	4	5	6	21	7	8	9	4	7	19	9	10	11	11	12	13	6	14	6	15	11	15	6	16	6	17	11	11	6	18	2	7	11	6	6	10	9	15	19	6	20	21	14	7	6	22	6
780393	2	2	3	4	2	23	5	6	2	3	5	22	7	8	9	10	11	12	2	13	14	15	16	17	18	19	14	20	10	16	2	21	2	5	10	18	2	8	7	15	22	2	8	23	18	5	2	25	18
782769	1	1	2	3	1	17	4	1	1	2	14	8	5	6	7	8	8	9	10	11	11	8	8	8	11	12	11	13	8	8	1	3	1	14	8	11	1	6	11	8	8	1	6	15	5	14	1	14	5
783335	1	1	2	3	1	18	4	5	1	2	4	13	6	7	8	9	10	9	1	11	12	6	13	6	14	6	12	15	16	13	1	17	1	4	9	14	1	7	6	6	13	1	7	18	29	4	1	19	11
784486	2	2	3	4	2	17	5	6	2	3	5	13	7	8	9	10	11	12	2	9	9	9	13	9	9	14	9	15	9	13	2	16	2	5	10	9	2	8	7	9	13	2	8	17	9	5	2	18	9
785835	2	2	3	4	2	19	5	6	2	3	5	18	7	8	9	10	11	12	2	13	13	14	15	14	13	16	13	6	9	15	2	13	2	5	10	13	2	17	7	14	18	2	8	19	13	20	2	22	21
786672	1	1	2	3	1	13	1	1	1	2	1	10	4	5	1	6	7	8	1	9	9	1	10	1	9	11	9	1	1	10	1	12	1	1	6	9	1	5	4	1	10	1	5	13	9	1	1	1	9
788346	1	1	2	3	1	1	4	5	1	2	4	17	6	7	1	8	9	10	1	11	12	13	14	15	11	5	12	7	1	14	0	3	1	16	8	11	1	7	6	15	17	1	7	1	11	4	1	17	11
789852	2	3	4	5	2	15	-1	6	7	4	-1	17	8	9	10	11	-1	12	7	13	13	-1	14	-1	13	6	13	-1	15	14	7	16	7	-1	11	13	2	9	8	-1	17	7	9	15	13	-1	2	10	13
790391	-1	2	-1	-1	-1	-1	3	-1	-1	-1	3	-1	4	-1	-1	-1	0	-1	-1	-1	-1	-1	-1	-1	-1	5	-1	-1	-1	-1	-1	-1	6	3	-1	-1	-1	-1	4	-1	-1	-1	-1	-1	-1	-1	-1	-1	-1
791569	1	1	-1	1	1	1	1	1	1	-1	1	1	1	-1	-1	-1	1	1	1	-1	-1	1	1	1	-1	2	-1	1	1	1	1	1	1	1	1	-1	1	-1	1	1	1	1	-1	1	-1	1	1	-1	-1
791802	1	2	-1	1	1	1	1	1	1	-1	1	1	1	-1	-1	-1	3	4	1	-1	-1	1	1	1	-1	5	-1	1	1	1	1	6	1	1	1	-1	1	-1	1	1	1	1	-1	1	-1	1	1	-1	-1
792333	2	2	-1	2	2	7	1	3	2	-1	1	2	4	-1	-1	-1	5	6	2	-1	-1	1	7	1	-1	1	-1	6	7	7	2	8	2	1	1	-1	2	-1	4	1	2	2	-1	7	-1	1	2	-1	-1
793264	2	3	-1	0	4	-1	-1	-1	-1	-1	-1	-1	5	-1	-1	6	-1	-1	-1	-1	-1	-1	-1	-1	-1	7	-1	-1	-1	-1	-1	-1	8	-1	0	-1	9	-1	5	-1	-1	-1	-1	-1	-1	-1	4	-1	-1
793875	2	3	4	5	2	17	6	7	2	4	6	23	8	9	10	11	12	13	14	15	15	16	17	18	15	19	15	20	17	17	14	21	2	6	11	15	2	9	8	22	23	2	9	17	15	6	2	39	15
797731	2	2	3	2	2	2	4	4	2	3	4	2	4	4	2	5	2	6	2	4	4	2	2	2	4	2	4	4	2	2	2	2	2	4	7	4	2	4	4	2	2	2	4	2	4	4	2	4	4
798218	2	2	3	4	2	14	5	6	7	3	5	20	8	9	4	8	10	11	2	12	12	13	14	15	12	16	12	17	4	14	2	18	2	5	8	12	19	9	8	13	20	2	9	14	12	5	2	31	12
800837	2	2	3	4	2	20	5	6	7	3	5	37	8	9	4	10	11	12	2	13	13	14	15	14	13	16	13	17	4	15	56	18	2	5	10	13	2	9	8	14	19	2	9	20	13	5	2	21	13
804021	2	2	3	4	2	17	5	2	2	3	5	16	6	7	8	2	9	8	2	1	10	11	12	11	13	2	10	14	8	12	2	12	2	5	2	13	15	7	6	11	16	2	7	17	13	5	2	18	13
805087	2	2	3	4	2	6	5	6	7	3	5	2	4	5	4	6	8	5	2	4	9	5	10	5	4	7	9	11	4	10	2	10	2	5	6	4	2	5	4	5	2	2	5	6	4	5	2	12	4
807337	2	2	3	4	2	15	5	6	7	3	5	10	8	9	4	10	7	9	2	11	12	5	13	5	12	7	12	14	4	13	2	13	2	5	10	12	2	9	8	5	10	2	9	15	12	5	2	8	12
808407	2	2	3	4	2	0	5	6	7	3	5	11	8	9	10	11	12	13	2	14	14	15	16	15	14	17	14	14	10	16	2	18	2	19	11	14	2	9	8	15	11	2	9	20	14	5	2	21	14
809386	2	2	3	4	2	8	5	6	7	3	5	10	8	9	2	10	11	12	2	13	13	14	15	16	13	7	13	17	2	15	2	5	2	5	18	13	2	9	8	14	10	2	19	20	13	5	2	22	13
809912	2	3	4	5	2	9	6	7	8	4	6	2	9	3	3	2	10	3	2	11	12	8	11	8	11	8	12	13	3	11	2	2	2	6	2	11	2	3	9	8	2	2	3	9	11	6	2	2	11
810227	2	3	4	5	2	9	6	7	8	4	6	12	9	10	11	12	13	14	2	11	11	8	15	8	11	8	11	11	11	15	2	16	2	6	12	11	2	10	9	8	12	2	10	9	11	6	2	2	11
811073	2	3	4	5	2	9	6	7	8	4	6	12	9	10	11	12	13	11	2	10	14	15	16	15	17	8	14	18	11	16	2	9	2	6	12	17	2	10	9	15	12	2	10	9	10	6	2	19	10
811885	1	2	3	2	1	7	4	5	6	3	4	9	7	8	2	9	10	11	1	8	8	6	2	6	8	6	8	12	7	2	1	2	1	4	9	8	1	8	7	6	9	1	8	13	8	4	1	14	8
812791	1	1	1	1	1	1	2	3	2	1	2	3	1	4	1	3	1	1	1	3	3	2	1	2	3	2	3	4	1	1	1	1	1	2	3	3	1	4	1	2	3	1	4	1	3	2	1	1	3
813036	2	3	4	5	1	33	6	7	8	9	26	69	10	11	12	13	14	15	13	16	17	2	18	19	20	21	17	22	23	24	66	25	26	27	12	28	29	30	31	26	14	13	32	33	46	6	13	113	34
813337	2	3	4	5	2	24	6	7	8	4	6	12	9	10	11	12	13	14	2	15	16	17	18	17	15	19	16	20	21	18	2	22	2	6	12	15	2	10	23	17	12	2	10	24	15	6	2	26	15
815453	2	3	4	5	5	1	6	7	8	4	6	9	9	10	5	9	1	11	0	12	12	13	13	13	12	5	12	14	15	13	5	13	5	6	9	12	5	10	9	13	9	5	10	1	12	6	5	16	12
815961	2	3	3	2	2	1	4	5	6	3	4	7	2	2	2	7	1	8	9	1	1	6	6	6	1	10	1	11	11	6	2	6	2	4	7	1	2	2	2	6	7	2	2	1	1	4	2	12	1
816281	2	3	4	5	2	1	4	5	1	4	4	5	5	5	5	5	1	5	2	6	1	1	1	1	1	5	1	1	1	1	2	1	2	4	5	1	2	5	5	1	5	2	5	1	1	4	2	7	1
816587	2	3	3	4	2	1	4	5	1	3	4	4	6	6	4	4	7	5	2	1	1	1	1	1	1	4	1	1	1	1	2	1	2	4	4	1	2	6	6	1	4	2	6	1	1	4	2	8	1
817206	2	3	4	5	2	1	6	7	1	4	6	13	1	1	8	9	1	7	2	1	1	10	1	10	1	11	1	10	10	1	2	12	2	6	9	1	2	1	1	10	13	2	1	1	28	6	2	14	1
817966	2	3	4	5	2	23	6	7	8	4	6	22	9	10	11	12	13	14	2	8	15	16	8	16	17	18	15	19	20	8	2	21	2	6	12	17	2	10	9	16	22	2	10	23	8	6	0	25	8
819999	1	2	3	4	1	13	5	5	6	3	5	12	7	8	4	9	10	5	1	6	6	5	6	5	11	5	6	0	1	6	1	5	1	5	9	11	1	8	7	5	12	1	8	13	27	5	1	14	6
820666	0	0	2	3	0	0	0	4	5	2	0	0	6	0	3	0	0	7	0	8	0	9	0	0	10	11	0	0	0	0	0	0	12	0	13	10	0	0	14	9	15	0	0	0	43	0	0	24	8
822368	1	2	3	4	1	20	5	6	7	3	5	19	6	8	4	9	10	11	1	12	13	5	14	5	12	15	13	16	17	14	1	18	1	5	9	12	1	8	6	5	19	1	8	20	49	5	1	33	12
823809	1	2	3	4	1	29	5	6	7	3	5	57	8	9	10	0	11	12	1	13	14	0	15	0	16	17	14	18	19	20	1	21	1	5	0	16	1	9	8	0	22	1	9	23	16	5	1	0	16
824780	1	2	3	4	1	12	5	6	6	3	5	12	7	8	4	1	8	9	1	10	11	5	12	5	10	8	11	4	1	12	1	1	1	5	1	10	1	8	7	5	12	1	8	12	10	5	1	13	10
825637	1	1	2	3	1	18	4	5	6	2	4	17	7	8	3	5	9	10	1	6	6	4	11	4	6	12	6	13	14	11	1	15	1	4	5	6	1	8	7	16	17	1	8	18	6	4	37	19	6
826896	1	1	2	3	1	15	4	5	6	2	4	1	7	8	3	9	10	11	1	6	6	4	1	4	6	12	6	13	1	1	1	14	1	4	9	6	1	8	7	4	1	1	8	15	25	4	1	16	6
828020	1	1	2	3	1	18	4	5	6	2	4	13	7	8	3	9	10	7	1	6	11	12	13	12	6	14	11	15	16	13	1	3	1	4	9	6	1	8	7	17	13	1	8	18	29	4	1	19	6
829115	2	2	3	4	2	16	5	6	7	3	0	13	8	9	10	11	5	12	2	7	9	5	13	5	7	2	9	14	13	13	2	15	2	5	11	7	2	9	8	5	13	2	9	16	7	5	2	17	7
830171	1	1	2	3	1	10	4	5	6	2	4	7	7	1	3	8	9	1	1	6	3	4	7	4	6	1	3	1	7	7	1	6	1	4	8	6	1	1	7	4	7	1	1	10	6	4	1	11	6
831527	2	1	3	4	1	16	5	6	7	3	5	1	1	8	4	9	10	11	1	12	12	5	13	5	12	14	12	12	12	13	1	15	1	5	9	12	1	8	1	5	1	1	8	16	12	5	1	13	12
832440	2	1	3	4	1	16	5	6	7	3	5	1	2	8	9	10	11	7	1	12	13	5	14	5	12	7	13	12	12	14	1	15	1	5	10	12	1	8	2	5	1	1	8	16	12	5	1	1	12
833345	2	1	3	2	1	4	4	2	3	3	4	4	2	4	5	6	4	3	1	4	7	3	4	3	4	3	7	1	4	4	1	4	1	4	6	4	1	4	2	3	4	1	4	4	4	4	1	4	4
833796	1	1	2	3	4	17	5	6	7	2	5	17	8	9	10	11	12	7	1	13	13	14	15	14	13	16	13	1	13	15	1	1	1	5	11	13	1	9	8	14	17	1	9	17	13	5	1	18	13
834686	1	1	2	3	1	20	4	5	6	2	4	19	7	8	9	10	11	12	1	13	13	14	15	14	13	16	13	1	13	15	1	17	1	4	10	13	1	8	7	18	19	1	8	20	13	4	1	21	13
836670	2	2	3	4	2	2	5	6	5	3	5	21	7	8	9	10	11	12	2	5	5	2	10	2	5	6	5	0	13	10	2	14	2	5	10	5	2	8	7	0	15	2	8	2	5	5	2	16	5
837789	2	2	3	4	2	17	5	6	7	3	5	20	8	9	10	11	12	13	2	7	7	14	15	14	7	16	7	17	18	15	2	19	2	5	11	7	2	9	8	14	20	21	9	17	7	5	2	23	22
839055	1	1	2	3	1	15	4	5	6	2	4	14	7	8	9	10	11	12	1	13	13	5	6	5	13	5	13	5	1	6	1	5	1	4	10	13	1	8	7	5	14	1	8	15	28	4	1	16	13
840072	1	1	2	3	1	11	4	4	4	2	4	10	5	5	3	4	6	6	1	4	4	4	7	4	4	8	4	9	1	7	1	4	1	4	4	4	1	5	5	4	10	1	5	11	19	4	1	4	4
840707	1	1	2	3	1	14	4	5	1	2	4	14	1	1	6	4	7	8	1	4	4	5	9	5	4	10	4	11	12	9	1	5	1	4	4	4	1	1	1	5	13	1	1	14	4	4	1	15	4
841637	1	1	1	2	1	9	3	4	1	1	3	9	1	1	2	1	5	5	1	1	1	4	6	4	1	7	1	1	1	6	1	8	1	3	1	1	1	1	1	4	9	1	1	9	1	3	1	6	1
841957	1	1	2	3	4	19	5	6	7	2	5	19	8	9	10	11	12	12	1	13	13	14	15	14	13	16	13	17	7	15	1	18	1	5	11	13	1	9	8	14	19	1	9	19	13	5	1	18	13
843053	1	1	2	3	1	-1	4	5	1	2	4	3	3	3	6	7	-1	-1	1	3	3	1	-1	1	3	3	3	-1	1	-1	1	8	1	4	7	3	1	3	3	1	3	1	3	-1	3	4	1	9	3
843680	1	1	2	3	1	-1	4	5	6	2	4	10	7	8	9	10	-1	-1	1	11	10	12	-1	12	10	10	10	-1	6	-1	1	13	1	4	10	10	1	8	7	12	10	1	8	-1	10	4	1	14	10
844316	2	3	4	5	6	150	7	8	9	4	151	152	10	0	11	12	2	13	14	15	16	17	18	19	15	20	21	22	23	18	108	24	1	7	25	26	27	28	29	17	30	31	0	32	153	33	154	155	34
845124	1	1	2	2	1	7	2	1	3	2	2	2	2	2	4	2	-1	-1	1	2	5	2	-1	2	2	2	5	-1	1	-1	1	6	1	2	2	2	1	2	2	2	2	1	2	7	2	2	1	2	2
845667	1	1	2	3	1	6	4	5	6	2	4	8	7	8	9	10	4	11	1	12	13	14	15	14	12	16	13	17	18	15	1	19	1	4	10	12	1	8	7	20	21	1	8	6	12	4	1	14	12
847085	1	1	2	3	1	6	4	5	6	2	4	8	7	8	9	10	4	8	1	7	1	11	12	11	7	8	1	13	1	12	1	8	1	4	10	7	1	8	7	11	7	1	8	6	7	4	1	14	7
847831	1	1	2	3	1	6	4	5	6	2	4	18	6	7	8	9	4	7	1	10	1	6	11	6	10	7	1	5	1	11	1	5	1	4	9	10	1	7	6	6	6	1	7	6	10	4	1	12	10
848409	2	2	3	4	2	7	5	6	7	3	5	7	8	9	10	11	5	12	2	7	13	7	14	7	7	15	13	16	17	14	2	18	2	5	11	7	2	9	8	7	7	2	9	7	7	5	2	19	7
849311	2	2	3	4	2	2	1	1	2	3	1	2	2	2	5	2	1	2	2	2	1	2	1	2	2	2	1	6	2	1	2	1	2	1	2	2	2	2	2	2	2	2	2	2	2	1	2	5	2
849612	2	2	3	4	2	18	5	6	7	3	5	12	2	8	9	10	5	11	2	12	1	4	13	14	12	8	1	15	16	13	2	17	2	5	10	12	2	8	2	4	4	2	8	18	12	5	2	19	12
850773	2	2	3	4	2	8	-1	-1	5	3	-1	10	2	6	7	8	-1	9	2	10	11	12	12	12	10	6	11	13	10	12	2	6	2	-1	8	10	2	6	2	12	10	2	6	8	10	-1	2	14	10
851277	2	2	3	4	2	7	-1	-1	5	3	-1	7	6	5	7	7	-1	7	2	7	1	1	1	1	7	5	1	7	7	1	2	4	2	-1	7	7	2	5	6	1	7	2	5	7	7	-1	2	5	7
851904	2	2	3	4	2	14	-1	-1	1	3	-1	9	5	2	6	7	-1	7	2	8	1	9	10	9	8	11	1	12	9	10	2	13	2	-1	7	8	2	2	5	9	9	2	2	14	8	-1	2	16	8
853191	2	2	3	4	2	15	5	6	7	3	5	14	8	9	10	11	5	11	2	12	6	12	6	12	12	12	6	9	12	6	2	13	2	5	11	12	2	9	8	12	14	2	9	15	12	5	20	16	12
853828	2	2	3	4	2	5	5	6	6	3	5	6	7	8	9	10	5	11	2	12	1	13	14	13	12	15	1	5	13	14	2	16	2	5	10	12	2	8	7	13	6	2	8	5	12	5	2	18	12
854462	2	2	0	3	0	25	4	5	6	0	4	40	7	8	9	10	4	11	12	13	14	15	16	15	17	18	14	19	20	16	2	21	2	4	10	17	22	23	7	15	24	2	23	25	13	4	2	26	13
857101	2	2	3	4	2	17	5	-1	6	3	5	16	7	8	9	5	5	5	2	10	11	12	13	12	13	4	11	14	4	13	2	5	2	5	5	13	15	8	7	12	16	2	8	17	13	5	2	18	13
857692	2	2	3	4	2	21	5	-1	6	3	5	38	7	8	9	10	5	10	2	11	12	13	14	13	14	15	12	16	17	14	2	18	2	5	10	14	2	8	19	13	20	2	8	21	14	22	2	23	14
859153	2	2	3	4	2	5	3	5	4	3	3	3	6	1	4	1	3	1	2	4	6	4	4	4	4	1	6	7	4	4	2	6	2	3	1	4	2	1	6	4	3	2	1	5	4	3	2	8	4
859743	1	1	1	1	1	1	1	1	1	1	1	1	1	1	1	1	1	1	1	1	1	1	1	1	1	1	1	1	1	1	1	1	1	1	1	1	1	1	1	1	1	1	1	1	1	1	1	1	1
859995	2	2	3	2	2	2	2	2	4	3	2	2	3	2	5	6	2	6	2	3	2	5	3	5	3	2	2	2	2	3	2	2	2	2	6	3	2	2	3	5	2	2	2	2	3	2	2	2	3
860412	2	2	3	4	2	6	2	2	5	3	2	7	6	6	7	8	2	8	2	9	10	2	11	2	9	12	10	2	2	11	2	2	2	2	8	9	2	6	6	13	7	2	6	6	9	2	2	7	9
861042	2	2	3	4	2	15	2	5	6	3	2	2	7	8	9	10	2	10	2	11	12	2	13	2	11	2	12	5	14	13	2	2	2	2	10	11	2	8	7	2	2	2	8	15	11	2	2	2	11
861853	2	2	3	4	2	18	5	6	7	3	5	5	8	9	10	11	5	11	2	12	13	14	7	14	12	15	13	6	16	7	2	17	2	5	11	12	2	9	8	14	5	2	9	18	12	5	2	19	12
862890	2	1	3	4	1	65	5	6	7	8	5	22	9	10	11	10	12	13	1	14	15	16	17	16	14	18	15	19	20	17	1	21	1	5	10	14	1	10	9	16	22	1	10	23	14	5	1	66	24
864927	2	2	3	4	2	20	5	6	7	3	5	19	8	9	4	10	11	10	2	12	13	14	15	14	12	16	13	17	18	15	2	5	2	5	10	12	2	9	8	14	19	2	9	20	53	5	2	21	12
866687	2	2	3	4	2	2	2	5	2	3	2	5	6	2	4	2	2	2	2	4	7	8	2	8	4	5	7	1	9	2	2	8	2	2	2	4	2	2	6	8	5	2	2	2	4	2	2	1	4
867165	2	3	4	5	2	13	6	7	8	4	6	7	8	9	5	3	9	3	3	10	8	11	8	11	10	12	8	5	9	8	3	6	2	6	3	10	3	9	8	11	7	3	9	13	10	6	2	14	10
867577	2	2	3	4	2	19	5	6	7	3	5	18	8	9	4	4	10	4	2	11	12	13	14	13	15	6	12	16	17	14	2	5	2	5	4	15	2	9	8	13	18	2	9	19	11	5	2	20	15
868525	2	2	3	4	2	10	5	6	7	3	5	20	8	9	4	10	9	11	2	12	13	14	15	14	12	16	13	17	18	15	2	19	2	5	10	12	2	9	8	14	20	2	9	10	12	5	2	22	21
869349	1	1	2	3	1	17	4	5	6	2	4	12	7	8	3	9	10	11	1	12	13	12	12	12	12	7	13	14	12	12	1	15	1	16	9	12	1	8	7	12	12	1	8	17	12	4	1	26	18
869941	2	2	3	4	2	20	5	6	7	3	5	19	8	9	10	11	12	13	2	7	1	14	15	14	7	10	1	16	17	15	2	18	2	5	11	7	2	9	8	14	19	2	9	20	41	5	2	9	7
871329	1	1	1	1	1	1	1	1	1	1	1	5	2	1	1	1	1	1	1	1	1	1	1	1	1	1	1	1	1	1	1	1	1	1	1	1	1	1	2	1	1	1	1	1	1	1	1	1	1
871664	2	2	3	4	2	22	5	6	7	3	5	21	8	9	4	10	11	12	2	13	14	15	16	15	13	17	14	18	19	16	2	20	2	5	10	13	2	9	8	15	21	2	9	22	13	5	2	24	13
873981	1	1	1	2	1	1	1	1	1	1	1	1	1	3	2	1	1	1	1	4	4	1	4	1	4	3	4	5	1	4	1	1	1	1	1	4	1	3	1	1	1	1	3	1	4	1	1	3	4
874464	2	2	3	2	2	16	2	4	5	3	2	15	6	7	2	8	9	9	2	10	2	11	12	11	10	7	2	13	2	12	2	14	2	2	8	10	2	7	6	11	15	2	7	16	10	2	2	7	10
875397	2	2	3	4	2	16	5	6	7	3	5	15	8	1	4	1	9	10	2	1	1	1	11	1	1	1	1	12	13	11	2	14	2	5	1	1	2	1	8	1	15	2	1	16	1	5	2	17	1
876369	2	2	3	4	2	23	5	6	7	3	5	17	8	9	10	11	12	13	2	14	15	16	17	18	14	9	15	19	20	17	2	21	2	22	11	14	2	9	8	16	17	2	9	23	43	5	2	23	24
878209	1	1	2	3	1	6	4	5	6	2	4	13	7	8	3	6	8	9	1	10	11	12	13	12	10	8	11	14	6	13	1	15	1	4	6	10	1	8	7	12	13	1	8	6	10	4	1	16	10
878953	1	1	2	1	1	1	3	1	4	2	3	4	5	1	1	6	7	8	1	4	9	1	4	1	10	11	9	12	1	4	1	13	1	3	6	10	1	1	5	1	4	1	1	1	4	3	1	1	4
880014	1	1	2	3	1	6	4	5	6	2	4	16	7	8	6	9	10	11	1	12	6	6	13	6	12	8	6	4	14	13	1	15	1	4	9	12	1	8	7	6	16	1	8	6	12	4	1	23	12
880355	1	1	2	3	1	3	4	5	6	2	6	20	6	7	8	6	3	3	1	6	6	9	10	9	6	7	6	6	6	10	1	6	1	11	3	6	1	7	6	9	12	1	7	3	6	6	1	1	6
880967	1	1	2	2	1	6	2	3	4	2	2	2	2	2	2	3	2	2	1	2	2	3	2	3	2	2	2	2	2	2	1	5	1	2	3	2	1	2	2	3	2	1	2	6	2	2	1	2	2
881115	1	1	2	3	1	14	4	5	6	2	4	2	7	8	9	10	3	9	1	2	1	11	2	11	2	12	1	2	2	2	1	13	1	4	10	2	1	8	7	11	2	1	8	14	2	4	1	16	2
881735	2	2	3	4	2	6	1	5	6	3	1	6	6	7	1	1	4	1	2	8	1	1	6	1	8	7	1	6	5	6	2	9	2	1	1	8	2	7	6	1	6	2	7	6	8	1	0	6	8
882217	2	2	3	4	2	14	5	6	7	3	5	12	8	4	7	1	4	9	2	10	1	11	12	8	10	4	1	5	8	12	2	13	2	5	1	10	2	4	8	11	12	2	4	14	10	5	2	15	10
883154	2	2	3	4	2	15	5	5	5	3	5	13	6	4	7	8	4	9	2	10	11	12	13	6	10	4	11	5	14	13	2	10	2	5	8	10	2	4	6	12	13	2	4	15	10	5	2	20	10
884050	2	2	3	4	2	18	5	6	7	3	5	11	8	9	10	11	9	12	2	13	14	15	11	8	13	9	14	16	1	11	2	17	2	5	11	13	2	9	8	15	11	2	9	18	13	5	2	24	13
885487	2	2	3	4	2	15	5	6	7	3	5	8	7	8	9	10	8	11	2	1	7	12	8	7	1	8	7	13	7	8	2	10	2	5	10	1	2	8	7	12	8	2	14	15	1	5	2	3	1
886044	2	2	3	4	2	4	5	4	4	3	5	2	6	2	4	2	2	7	2	1	7	7	2	4	1	2	7	5	4	2	2	4	2	5	2	1	2	2	6	7	2	2	2	4	1	5	2	8	1
886375	2	2	3	4	2	17	5	6	7	3	5	13	1	8	4	9	10	11	2	11	8	12	13	1	11	8	8	14	15	13	2	16	2	5	9	11	2	8	1	12	13	2	8	17	11	5	2	18	11
887156	2	2	3	4	2	5	4	5	4	3	4	2	5	2	4	4	5	4	2	4	2	2	2	5	4	2	2	4	6	2	2	5	2	4	4	4	7	2	5	2	2	2	2	5	4	4	2	8	4
887733	2	2	3	4	2	6	5	6	2	3	5	14	7	8	4	9	10	11	2	2	12	13	14	10	2	15	12	5	6	14	2	16	2	5	9	2	2	8	7	13	14	2	8	6	23	5	20	6	2
888332	2	2	3	4	2	19	5	6	7	3	5	7	5	7	4	8	9	10	2	11	12	13	7	5	11	7	12	14	15	7	2	16	2	17	8	11	2	7	5	13	7	2	7	18	11	5	2	15	11
890291	2	3	4	5	6	-1	-1	7	8	4	-1	50	9	10	11	-1	12	13	14	15	0	16	0	17	18	19	0	20	21	0	71	22	14	23	24	25	0	10	0	26	27	-1	28	-1	0	29	2	33	30
891118	2	2	-1	3	2	9	4	5	5	-1	4	4	3	4	3	6	7	8	2	8	1	8	4	8	1	4	1	3	1	4	2	1	2	4	6	1	2	4	3	8	4	2	4	9	1	4	2	1	1
891465	2	2	3	2	2	11	4	5	2	3	4	7	6	7	2	7	8	9	2	2	2	2	7	2	2	7	2	10	2	7	2	2	2	4	7	2	2	7	6	2	7	2	7	11	2	4	2	2	2
891996	2	2	3	4	2	5	5	5	6	3	5	12	4	7	4	5	5	8	2	9	4	9	6	9	10	7	4	5	4	6	2	11	2	5	5	10	2	7	4	9	12	2	7	5	4	5	2	13	4
892714	2	2	3	4	2	6	5	6	7	3	5	6	6	6	4	8	6	6	2	7	9	10	7	7	11	6	9	6	12	7	2	6	2	13	8	11	2	6	6	7	6	14	6	6	11	5	2	7	11
893645	2	2	3	4	2	18	5	1	6	3	5	17	7	8	4	9	1	10	2	11	1	12	6	12	13	8	1	14	15	6	32	16	2	5	9	13	2	8	7	12	17	2	8	18	13	5	2	13	13
895179	2	2	3	1	2	15	4	5	1	3	4	1	6	7	1	1	8	9	2	10	11	1	1	1	10	12	11	13	14	1	2	1	2	4	1	10	2	7	6	1	1	2	7	15	10	4	2	16	10
896104	-1	-1	-1	0	-1	-1	-1	-1	-1	-1	-1	-1	-1	-1	-1	-1	0	0	-1	0	-1	0	-1	0	0	0	-1	-1	0	-1	-1	-1	-1	-1	-1	0	-1	-1	0	0	-1	-1	-1	-1	0	-1	-1	-1	-1
898830	2	2	-1	3	2	21	4	5	6	-1	4	6	7	8	3	9	10	11	2	12	13	14	6	15	16	17	13	18	19	6	2	20	2	4	9	16	2	8	7	14	6	2	8	21	59	4	2	22	16
902175	2	2	1	3	2	4	4	5	6	1	4	12	7	8	3	8	1	9	8	10	1	8	6	7	11	12	1	13	14	6	8	15	2	4	8	11	2	8	7	8	12	2	8	4	10	4	2	16	11
902779	2	2	3	0	2	22	4	5	6	3	4	6	7	8	9	10	11	12	8	13	14	15	6	16	13	17	14	18	6	6	8	5	2	19	20	21	2	8	7	15	6	2	8	22	21	4	2	24	21
903643	1	1	2	3	1	13	4	5	4	2	4	14	6	7	3	3	8	9	10	4	1	5	4	6	4	4	1	11	12	4	10	13	1	4	3	4	1	7	6	5	14	1	7	13	4	4	1	15	4
904308	1	1	2	3	1	21	4	5	6	2	4	15	7	8	9	10	11	12	1	13	1	14	15	16	13	17	1	18	19	15	1	20	1	4	10	13	1	8	7	14	15	1	8	21	13	4	1	22	13
905686	1	1	2	3	1	18	4	5	6	2	4	6	7	8	9	10	11	12	1	13	1	14	6	15	13	1	1	16	17	6	1	18	1	4	10	13	1	8	7	14	6	1	8	18	13	4	1	13	13
906822	1	1	2	3	1	2	4	1	5	2	4	5	6	1	2	1	1	7	1	1	1	1	5	1	1	1	1	8	9	5	1	2	1	4	1	1	1	1	6	1	5	1	1	2	1	4	1	1	1
907281	1	1	2	3	1	7	4	1	5	2	4	5	6	5	7	8	1	1	1	9	1	1	5	1	9	1	1	10	1	5	1	7	11	4	8	9	1	5	6	1	5	1	5	7	9	4	1	1	9
907835	1	1	2	1	1	5	1	1	1	2	1	1	3	4	5	6	1	1	1	1	1	1	1	1	1	1	1	1	1	1	1	1	1	1	6	1	1	4	3	1	1	1	4	5	1	1	1	1	1
909147	2	1	3	4	2	8	5	6	7	3	5	18	8	9	10	11	1	1	1	12	1	13	14	13	12	1	1	15	16	14	1	17	2	5	11	12	1	9	8	13	18	1	9	8	12	5	2	20	19
910279	1	1	2	3	1	7	4	5	6	2	4	14	7	8	7	9	10	11	1	7	12	13	14	13	7	7	12	15	16	14	1	1	1	4	9	7	1	8	7	13	14	1	8	7	7	4	1	17	7
911261	1	1	2	3	1	19	4	5	6	2	4	14	7	8	9	10	11	12	0	7	1	13	14	13	7	15	1	16	17	14	1	18	1	4	10	7	1	8	7	13	14	1	8	19	7	4	1	20	7
912770	1	1	2	3	1	6	4	5	1	2	4	2	6	2	2	4	7	8	1	2	1	2	2	2	2	2	1	5	9	2	1	6	1	4	4	2	1	2	6	2	2	1	10	6	2	4	1	6	2
913075	1	1	2	3	1	20	4	5	1	2	4	19	6	7	8	9	10	11	1	12	1	13	14	13	12	15	1	16	17	14	1	18	1	4	9	12	1	7	6	13	19	1	7	20	12	4	1	21	12
913662	1	1	2	3	1	1	4	5	1	2	4	12	6	6	7	8	9	10	1	11	1	1	12	7	13	13	1	14	15	12	1	16	1	4	8	13	1	6	6	1	12	1	6	1	27	4	1	13	13
914741	1	1	2	3	1	18	4	5	6	2	4	15	7	8	9	10	11	12	1	13	1	14	15	9	13	6	1	9	16	15	1	17	1	4	10	13	1	8	7	14	15	1	8	18	13	4	1	19	8
915564	1	1	2	3	1	11	4	5	6	2	4	7	7	8	1	9	10	8	1	11	1	8	7	1	11	6	1	1	1	7	1	12	1	4	9	11	1	8	7	8	7	1	8	11	25	4	1	14	13
916168	1	1	2	3	1	10	4	5	6	2	4	9	7	2	2	2	2	2	1	8	1	2	9	2	8	6	1	1	1	9	1	3	1	4	2	8	1	2	7	2	9	1	2	10	8	4	1	3	2
916661	2	2	3	4	2	20	5	6	7	3	5	14	8	2	9	10	11	7	2	12	2	13	14	15	12	16	2	2	17	14	2	18	19	5	10	12	2	2	8	13	14	2	2	20	12	5	2	4	0
917925	2	2	3	4	2	1	1	5	6	3	1	6	7	8	7	9	10	11	2	7	2	12	6	13	7	1	2	14	15	6	2	16	2	1	9	7	2	8	7	17	6	2	8	1	7	1	2	9	18
918899	2	2	3	4	2	1	5	6	6	3	5	6	5	5	7	2	8	9	2	2	2	10	6	11	2	1	2	5	11	6	2	12	2	5	2	2	2	5	5	10	6	2	5	1	2	5	2	4	13
919587	2	2	3	4	2	14	5	6	7	3	5	15	5	5	5	8	9	10	2	11	11	12	7	13	11	14	11	15	13	7	2	16	2	5	8	11	2	5	5	17	15	2	5	14	11	5	2	19	18
920635	2	3	4	5	2	25	6	7	8	4	6	8	9	9	10	11	12	13	3	14	15	16	8	17	18	19	15	20	21	8	3	22	2	6	11	18	3	9	9	16	23	3	24	25	41	6	2	27	26
922465	2	2	-1	3	2	1	4	5	6	-1	4	6	7	8	9	10	11	7	2	1	1	10	6	12	1	1	1	10	1	6	2	6	2	13	10	1	2	8	7	10	6	2	8	1	7	4	2	10	14
923004	1	1	-1	2	1	1	1	1	1	-1	1	1	1	2	1	3	1	1	1	1	1	4	1	5	1	1	1	6	7	1	1	1	1	1	3	1	1	2	1	4	1	1	2	1	1	1	1	1	2
923615	1	1	-1	2	1	11	3	4	5	-1	22	10	1	6	1	7	8	1	1	8	9	1	10	1	8	1	9	1	1	10	1	1	1	3	7	8	1	9	1	1	10	1	9	11	1	3	1	15	8
924630	2	2	-1	3	2	1	4	2	4	-1	4	4	2	2	1	2	2	2	2	5	2	2	4	2	0	1	2	6	7	4	2	8	2	4	2	2	9	2	2	2	4	2	2	1	17	4	2	2	2
925637	1	1	-1	1	1	1	1	2	3	-1	1	3	4	4	5	6	7	8	1	9	10	11	3	11	9	12	10	1	5	3	1	1	1	1	6	9	1	4	4	11	3	1	4	1	21	1	1	1	9
926644	2	2	-1	3	2	3	1	2	2	-1	1	2	2	2	3	4	5	6	2	7	6	2	2	2	7	6	6	6	2	2	2	8	2	1	4	7	2	2	2	2	2	2	2	3	13	1	2	1	9
927603	2	2	-1	3	2	-1	4	5	2	-1	4	2	2	2	1	2	2	6	2	2	6	7	2	7	2	6	6	2	2	2	2	-1	2	4	2	2	2	2	2	7	2	2	2	-1	14	4	2	1	2
928006	2	2	-1	1	2	-1	3	1	4	-1	5	4	3	1	1	5	1	1	6	1	1	5	4	5	1	1	1	-1	7	4	2	-1	2	5	3	1	2	1	3	3	4	2	1	-1	4	5	2	11	1
928340	1	1	-1	1	1	1	1	1	1	-1	1	1	1	1	1	-1	1	1	1	1	1	1	1	1	1	1	1	1	1	1	1	1	1	1	-1	1	1	1	1	1	1	1	1	1	1	1	1	2	1
928674	2	2	-1	3	2	8	2	4	5	-1	2	5	2	1	6	-1	7	5	2	5	5	2	5	2	5	5	5	1	5	5	2	5	2	2	-1	5	2	1	2	2	5	2	1	8	5	2	2	9	5
929179	2	2	-1	2	2	2	2	3	4	-1	2	4	2	2	2	2	2	2	2	2	2	2	4	2	2	2	2	2	1	4	2	5	2	2	2	2	2	2	2	2	4	2	2	2	2	2	2	6	2
929525	2	2	-1	-1	2	21	3	4	5	-1	3	5	5	6	7	8	9	10	0	11	12	13	5	14	15	16	12	17	18	5	34	19	20	3	8	15	2	6	5	14	5	2	6	21	41	3	2	23	15
931379	2	2	3	2	2	2	2	4	5	3	2	2	5	2	2	4	5	2	2	2	2	2	5	2	2	1	2	6	1	5	2	2	2	2	4	2	2	2	5	2	2	2	2	2	2	2	2	4	2
932267	1	1	-1	1	1	1	1	-1	1	-1	1	1	1	1	1	2	1	1	1	3	1	1	1	1	3	1	1	1	1	1	1	1	1	1	2	3	1	1	1	1	1	1	1	1	1	1	1	5	4
932517	2	2	3	4	2	21	4	5	6	3	4	20	6	4	7	8	9	10	2	11	12	4	6	4	13	14	12	15	16	6	2	17	2	4	8	13	18	4	6	19	20	18	4	21	31	4	2	22	13
933332	2	2	3	4	2	5	5	2	1	3	5	16	6	7	8	9	10	6	2	11	11	5	1	5	11	12	11	13	14	1	2	1	2	5	9	11	2	7	6	15	16	2	7	5	11	5	2	17	11
934298	2	2	3	4	2	13	2	2	2	3	2	2	5	6	5	7	8	9	2	2	2	2	2	2	10	7	2	9	11	2	2	1	2	2	7	10	12	6	5	2	2	2	6	13	15	2	2	9	10
935345	2	2	3	4	2	-1	5	2	6	3	12	18	7	8	9	10	11	-1	2	-1	-1	12	6	12	-1	13	-1	14	15	6	41	16	2	12	10	-1	2	8	7	17	18	2	19	-1	29	12	2	22	-1
937170	2	2	3	4	2	-1	-1	5	6	3	-1	5	5	5	5	7	5	-1	2	-1	-1	-1	6	-1	-1	5	-1	5	8	6	2	8	2	-1	7	-1	2	5	5	-1	5	2	5	-1	5	-1	2	5	-1
938259	2	2	3	4	2	12	-1	5	-1	3	-1	11	6	5	7	5	-1	8	2	9	9	-1	9	-1	9	-1	9	-1	10	9	2	10	2	-1	5	9	2	5	6	-1	11	2	5	12	16	-1	2	5	9
938735	2	2	0	3	2	14	-1	4	-1	0	-1	13	5	6	7	8	-1	9	2	10	10	-1	10	-1	10	-1	10	-1	11	10	2	12	2	-1	8	10	2	6	5	-1	13	2	6	14	24	-1	2	6	10
939524	2	3	-1	4	3	-1	-1	-1	-1	-1	-1	13	5	-1	-1	0	-1	6	3	7	7	-1	8	-1	9	-1	7	-1	10	11	3	12	3	-1	0	9	3	-1	5	-1	13	3	-1	-1	25	-1	3	-1	7
941158	2	2	-1	1	2	8	-1	-1	-1	-1	-1	3	3	-1	-1	4	-1	5	2	6	6	-1	3	-1	6	-1	6	-1	7	3	2	4	2	-1	4	6	2	-1	3	-1	3	2	-1	8	12	-1	2	-1	6
941512	2	2	3	4	5	-1	-1	-1	-1	3	-1	9	2	-1	6	7	-1	8	2	2	2	-1	9	-1	2	-1	2	-1	4	9	2	1	2	-1	7	2	2	-1	2	-1	9	2	-1	-1	2	-1	2	-1	2
941881	2	2	3	3	2	-1	-1	-1	-1	3	-1	9	4	-1	5	6	-1	7	2	8	2	-1	9	-1	8	-1	2	-1	3	9	2	1	2	-1	6	8	2	-1	4	-1	9	2	-1	-1	8	-1	2	-1	8
942233	2	2	3	4	2	-1	5	-1	-1	3	12	13	6	-1	7	8	-1	9	2	10	11	12	13	12	10	-1	11	-1	14	15	2	16	2	12	17	10	2	-1	18	5	13	2	-1	-1	41	12	2	-1	10
944159	2	2	3	4	2	9	5	-1	-1	3	5	-1	-1	-1	-1	-1	-1	-1	2	6	2	5	-1	5	7	-1	2	-1	4	-1	2	8	2	5	-1	7	2	-1	-1	5	-1	2	-1	9	7	5	2	-1	10
945149	1	1	2	3	1	-1	-1	-1	-1	2	-1	-1	-1	-1	-1	-1	-1	-1	1	3	4	-1	-1	-1	5	-1	4	-1	3	-1	1	6	1	-1	-1	5	1	-1	-1	-1	-1	1	-1	-1	9	-1	1	-1	3
945774	0	2	3	4	0	-1	-1	-1	-1	3	-1	-1	-1	-1	-1	-1	-1	-1	2	1	5	-1	-1	-1	1	-1	5	-1	0	-1	1	0	0	-1	-1	1	2	-1	-1	-1	-1	2	-1	-1	18	-1	0	-1	1
947910	1	1	2	1	1	8	3	4	3	2	3	6	-1	-1	3	3	4	5	1	1	3	6	3	5	1	7	3	-1	1	3	1	1	1	3	3	1	1	-1	-1	6	6	1	-1	8	13	3	1	3	1
948114	2	1	3	1	4	-1	-1	-1	-1	3	-1	-1	-1	-1	-1	-1	-1	-1	1	5	1	-1	-1	-1	1	-1	1	-1	1	-1	1	6	4	-1	-1	1	1	-1	-1	-1	-1	1	-1	-1	1	-1	4	-1	1
948835	1	1	2	3	1	-1	-1	-1	-1	2	-1	-1	-1	-1	-1	-1	-1	-1	1	4	1	-1	-1	-1	5	-1	1	-1	3	-1	1	4	1	-1	-1	5	1	-1	-1	-1	-1	1	-1	-1	4	-1	1	-1	4
949585	1	1	2	3	1	-1	-1	-1	-1	2	-1	-1	-1	-1	-1	-1	-1	-1	1	4	1	-1	-1	-1	3	-1	1	-1	3	-1	1	5	1	-1	-1	3	1	-1	-1	-1	-1	1	-1	-1	3	-1	1	-1	3
950837	1	1	2	1	1	7	3	4	-1	2	3	-1	-1	-1	-1	5	4	-1	1	1	1	3	-1	3	6	1	1	-1	1	-1	1	1	1	3	5	6	1	-1	-1	0	-1	1	-1	7	1	3	1	8	1
951607	1	1	2	3	1	11	4	5	6	2	4	4	1	7	8	4	4	9	1	10	1	9	4	9	3	4	1	4	3	4	1	8	1	4	4	3	1	7	1	9	4	1	7	11	3	4	1	7	10
951956	2	2	3	4	2	18	5	6	7	3	5	14	8	9	10	11	12	5	2	13	2	5	14	5	13	15	2	12	16	14	2	17	2	5	11	13	2	9	8	5	14	2	9	18	13	5	2	24	13
953205	1	1	2	3	1	21	4	5	6	2	4	15	7	8	9	10	11	12	1	13	1	14	15	14	13	16	1	17	18	15	1	19	1	4	10	13	1	8	20	14	15	1	8	21	13	4	1	8	13
956314	1	1	2	3	1	12	4	5	6	2	4	4	7	8	4	3	9	10	1	5	5	4	4	4	5	3	5	11	11	4	1	5	1	4	3	5	1	8	7	4	4	1	8	12	5	4	1	20	5
957387	2	2	3	4	2	17	5	2	6	3	5	5	7	8	2	9	4	10	2	4	11	12	5	13	4	4	11	14	15	5	2	16	2	5	9	4	2	8	7	12	5	2	8	17	4	5	2	8	4
958250	1	1	2	1	1	1	3	4	5	2	3	3	6	7	8	9	3	10	1	1	1	3	3	3	1	1	1	6	11	3	1	12	1	3	9	1	1	7	6	3	3	1	7	1	1	3	1	7	1
959098	2	2	3	4	2	23	5	6	7	3	5	16	8	9	10	11	12	13	2	14	14	15	16	15	14	17	14	18	19	16	2	20	2	5	11	14	21	9	8	22	16	2	9	23	43	5	2	28	14
960861	2	2	3	4	2	8	5	6	7	3	5	13	8	9	10	11	12	13	2	14	14	5	15	5	14	4	14	8	8	15	2	16	2	5	11	17	2	9	8	5	13	2	9	8	14	5	2	9	14
961984	1	1	1	1	1	1	1	1	1	1	1	1	1	1	1	1	2	1	1	1	1	1	1	1	1	1	1	3	1	1	1	1	1	1	1	1	1	1	1	1	1	1	1	1	1	1	1	1	1
962428	2	3	4	5	3	9	6	7	8	4	6	12	9	10	11	12	13	9	3	5	5	6	5	6	5	5	5	9	5	5	3	9	3	6	12	5	3	10	9	6	12	3	10	9	5	6	3	10	5
963487	2	2	3	4	2	6	5	6	7	3	5	8	6	8	9	10	11	12	2	13	14	5	8	5	15	16	14	6	16	8	2	17	2	5	10	15	2	8	6	5	8	2	8	6	16	5	2	8	13
964843	2	1	3	1	1	1	1	1	4	3	1	8	5	1	6	1	1	1	1	1	7	1	8	1	1	1	7	1	1	8	1	6	2	1	1	1	1	1	5	1	8	1	1	1	1	1	2	1	1
965078	1	1	1	1	1	1	1	1	1	1	1	1	1	1	1	1	1	1	1	1	1	1	1	1	1	1	1	1	1	1	1	1	1	1	1	1	1	1	1	1	1	1	1	1	1	1	1	2	1
965282	2	2	3	4	2	19	5	6	7	3	5	15	8	9	10	6	11	12	2	4	13	14	15	14	4	16	13	6	17	15	2	18	2	5	6	4	2	9	8	14	15	2	9	19	16	5	2	9	4
966596	1	1	1	2	1	1	1	1	1	1	1	1	1	1	1	1	1	1	1	2	1	1	1	1	2	1	1	1	1	1	1	1	1	1	1	2	1	1	1	1	1	1	1	1	1	1	1	1	2
967841	1	1	2	2	1	12	2	3	2	2	2	9	4	2	2	5	2	6	1	7	8	2	9	2	7	2	8	10	2	9	1	11	1	2	5	7	1	2	4	2	9	1	2	12	2	2	1	15	7
969116	1	1	2	3	1	3	4	5	1	2	4	3	3	6	1	3	3	5	1	4	3	7	3	4	4	4	3	5	3	3	1	3	1	4	3	4	1	6	3	7	3	1	6	3	4	4	1	3	4
969660	2	2	3	4	2	18	5	6	7	3	5	16	8	9	10	11	6	12	2	13	14	15	16	15	13	6	14	17	18	16	2	19	2	5	11	13	2	9	8	15	16	2	9	18	6	5	2	24	13
970953	2	3	4	2	2	14	5	6	6	4	5	12	6	7	5	8	2	9	2	10	5	11	12	11	10	1	5	5	2	12	2	13	2	5	8	10	2	7	6	11	12	2	7	14	1	5	2	1	10
972038	2	3	4	5	6	156	7	8	9	10	157	158	11	0	12	13	14	15	16	17	18	19	20	21	17	22	23	24	0	25	96	26	27	7	28	29	30	31	11	19	32	30	0	33	18	34	159	160	35
973187	2	3	4	5	3	22	6	7	8	4	6	16	9	10	11	12	13	14	3	5	3	15	16	17	5	18	3	19	20	16	3	21	3	6	12	5	3	10	9	15	16	3	10	22	18	6	3	29	5
975521	2	2	3	2	2	4	4	5	6	3	4	10	7	4	8	4	4	1	2	1	2	9	10	9	1	1	2	5	11	10	2	1	2	4	4	1	2	4	7	9	10	2	4	4	1	4	2	1	1
976198	2	2	3	2	2	19	4	5	6	3	11	15	7	8	9	10	11	2	2	1	2	12	8	12	1	1	2	8	13	8	2	14	2	11	10	1	2	8	7	12	15	2	8	16	1	17	2	23	1
976905	2	2	3	4	2	1	5	2	4	3	5	2	2	2	4	2	2	2	2	2	2	5	2	5	6	2	2	2	7	2	2	2	2	5	2	6	2	2	2	5	2	2	2	1	2	5	2	9	2
977629	1	1	2	3	1	3	1	3	3	2	1	1	3	1	1	3	3	3	1	1	3	1	3	1	1	1	3	1	3	3	1	3	1	4	3	1	1	1	3	1	1	1	1	3	1	1	1	1	1
977852	1	1	2	1	1	1	1	1	3	2	1	1	1	1	1	1	1	1	1	1	1	1	1	1	1	1	1	1	1	1	1	4	1	1	1	1	1	1	1	1	1	1	1	1	1	1	1	1	1
978204	2	2	3	4	2	19	5	6	7	3	5	17	8	9	8	10	11	8	2	2	8	5	12	5	2	13	8	14	8	12	2	15	2	5	10	2	2	9	8	16	17	18	9	19	2	5	2	27	2
979329	1	1	2	1	1	7	1	3	1	2	1	1	4	1	1	1	5	1	1	1	1	1	1	1	1	1	1	1	1	1	1	6	1	1	1	1	1	1	4	1	1	1	1	7	1	1	1	5	1
980401	2	2	3	1	2	25	4	5	6	3	4	11	1	7	8	9	10	1	2	6	1	4	11	4	6	12	1	6	13	11	2	14	2	4	9	6	2	7	1	4	11	2	7	6	6	4	2	17	6
981098	1	1	1	2	1	10	3	4	2	1	3	6	2	3	5	2	2	2	1	2	1	3	6	7	2	2	1	8	2	6	1	9	1	3	2	2	1	3	2	3	6	1	3	10	2	3	1	13	2
981753	2	2	3	4	2	12	5	6	7	3	5	7	8	5	5	9	0	8	2	5	1	5	7	5	5	10	1	5	11	7	2	5	2	5	9	5	2	5	8	5	7	2	5	12	5	5	2	13	5
982568	1	1	2	3	1	17	4	5	6	2	4	12	7	3	8	9	10	11	1	3	1	4	12	13	3	14	1	15	16	12	1	15	1	4	9	3	1	3	7	4	12	1	3	17	3	4	1	3	3
983508	1	1	2	1	1	1	3	4	5	2	3	10	6	1	1	7	8	9	1	1	1	3	10	11	1	1	1	8	1	10	1	12	1	3	7	1	1	1	3	3	10	1	1	1	1	3	1	3	1
984746	2	3	0	4	5	29	6	7	8	0	21	96	9	10	11	0	0	0	12	13	14	6	0	15	16	0	0	17	18	0	125	19	20	21	0	22	23	24	25	6	26	27	28	29	126	30	127	-1	31
986251	1	1	2	1	1	1	1	3	1	2	1	1	1	3	4	3	1	1	1	1	1	4	1	1	1	5	1	1	1	1	1	6	1	1	3	1	1	3	1	4	1	1	3	1	5	1	1	6	1
986952	1	1	2	1	1	1	3	4	1	5	3	11	6	7	8	9	3	6	1	10	1	9	11	12	13	14	1	3	15	11	1	16	1	3	9	13	1	17	6	9	11	1	17	1	1	3	1	1	10
987838	1	1	2	1	1	1	3	4	1	2	3	1	1	4	1	5	3	1	6	1	1	4	1	4	1	1	1	3	7	1	1	1	1	3	5	1	1	4	1	4	8	1	4	1	1	3	1	1	1
988168	1	1	2	1	1	1	1	3	2	2	1	1	1	4	2	5	6	1	1	1	1	3	2	3	1	2	1	1	7	2	1	2	1	1	5	1	1	4	1	3	1	1	4	1	2	1	1	2	1
988529	1	1	2	1	1	3	3	3	1	2	3	3	3	1	4	1	3	3	1	3	1	4	5	4	3	4	1	3	4	5	1	5	1	3	1	3	1	1	3	4	3	1	1	3	4	3	1	4	3
989775	1	1	2	1	1	5	3	4	5	2	3	13	6	7	8	9	10	5	1	11	1	3	5	3	11	8	1	5	12	5	1	5	1	3	9	11	1	7	6	3	13	1	7	5	8	3	1	14	11
990785	1	1	1	2	1	1	1	3	3	1	1	1	1	4	5	1	3	6	1	4	1	7	1	1	4	8	1	1	4	1	1	1	1	1	1	4	9	4	1	7	1	1	4	10	8	1	1	11	4
991775	1	1	2	3	1	1	4	1	1	2	4	13	1	5	6	7	8	9	1	9	9	10	1	4	9	11	9	8	12	1	1	1	1	4	7	9	1	5	1	4	13	1	14	1	11	4	1	18	9
992721	1	1	2	3	1	1	4	1	1	2	4	1	5	1	3	4	1	6	1	4	4	4	1	4	4	4	4	1	7	1	1	1	1	4	4	4	1	1	5	4	1	1	1	1	4	4	1	7	4
993426	1	1	2	3	1	24	4	5	6	2	4	22	7	8	9	10	11	12	1	13	14	4	15	4	16	17	14	18	19	15	1	20	21	4	10	16	1	8	7	4	22	23	8	24	17	4	1	30	16
995330	1	1	2	3	1	16	4	5	6	2	4	17	7	5	8	-1	9	9	1	5	10	11	12	11	5	13	10	14	15	12	1	16	1	4	-1	5	1	5	7	11	17	1	5	16	13	4	1	18	5
996273	1	1	2	1	1	16	3	4	5	2	3	17	6	7	8	-1	9	10	1	11	11	3	12	3	13	11	11	14	15	12	1	16	1	3	-1	13	1	7	6	3	17	1	7	16	11	3	25	18	11
997544	2	1	3	1	1	19	4	5	6	3	4	18	7	8	9	10	11	12	1	13	13	4	14	4	15	16	13	4	17	14	1	14	1	4	10	15	1	8	7	4	18	1	8	19	13	4	1	20	13
999614	2	1	3	1	2	21	4	5	6	3	4	21	7	8	1	9	10	11	1	12	13	4	14	4	15	16	13	17	18	14	1	19	2	4	9	12	1	8	20	4	21	1	8	22	12	4	2	8	12
1002438	1	1	2	3	1	15	4	5	6	2	4	15	7	8	9	10	11	12	1	13	14	4	15	16	13	5	14	17	15	15	1	18	1	4	10	13	1	19	7	4	15	1	8	15	13	4	1	8	13
1004345	2	2	3	4	2	16	5	6	7	3	5	19	8	9	10	11	12	13	14	15	15	5	16	5	15	17	15	18	19	16	2	20	2	5	11	15	21	9	8	5	19	22	9	16	37	5	2	23	15
1006263	2	2	3	4	2	6	5	6	7	3	5	31	8	9	10	9	11	9	2	6	6	12	13	14	15	16	6	13	17	13	2	18	2	5	9	15	2	9	8	12	13	2	19	6	6	5	2	20	6
1007395	2	2	3	4	2	21	5	6	7	3	15	20	8	9	10	11	12	13	2	14	14	15	16	15	14	15	14	17	18	16	2	19	2	15	11	14	2	9	8	15	20	2	9	21	31	15	2	12	14
1008531	2	2	3	4	2	4	5	4	6	3	5	14	4	7	8	9	8	10	2	11	4	5	4	5	4	5	4	12	4	4	27	4	2	5	9	4	13	7	4	5	14	13	7	4	4	5	2	15	4
1010023	1	1	2	3	1	16	4	5	6	2	4	11	7	8	4	9	10	8	1	11	11	4	12	4	11	13	11	11	14	12	1	15	1	4	9	11	1	8	7	4	11	1	8	16	11	4	1	14	11
1010677	1	2	3	4	1	18	5	6	7	3	5	13	8	9	10	11	12	9	1	13	13	5	14	5	13	15	13	16	17	14	1	6	1	5	11	13	-1	9	8	5	13	1	9	18	13	5	1	19	13
1011477	1	1	2	3	1	2	2	2	2	2	2	2	2	2	4	2	2	2	5	6	6	2	2	2	6	2	6	7	2	2	1	2	1	2	2	6	1	2	2	2	2	1	2	2	6	2	1	8	6
1012087	1	1	2	3	1	16	4	5	6	2	4	15	7	8	8	7	9	8	1	10	10	4	11	4	12	4	10	13	14	11	1	5	1	4	7	12	1	8	7	4	15	1	8	16	10	4	1	17	10
1013529	1	1	2	3	1	10	4	5	6	2	4	6	-1	5	7	8	3	5	1	-1	-1	4	6	4	-1	9	-1	-1	1	6	1	5	1	4	8	-1	1	5	-1	4	6	1	5	10	-1	4	1	6	-1
1013878	2	3	-1	0	3	-1	-1	0	-1	-1	-1	-1	4	5	6	-1	7	0	8	-1	-1	9	-1	10	11	-1	-1	-1	-1	-1	0	0	1	12	-1	0	2	5	0	10	-1	0	0	-1	-1	13	2	-1	-1
1015234	2	2	3	4	2	25	5	6	7	3	5	16	8	9	10	11	12	13	2	14	14	15	16	15	14	17	14	18	19	16	2	20	2	21	11	14	22	23	24	15	16	22	9	25	14	21	2	33	14
1018506	2	3	4	5	2	25	6	7	8	4	6	24	9	10	11	12	13	14	15	16	17	6	18	6	16	19	17	20	21	18	15	22	2	6	12	16	15	10	23	6	24	15	10	25	16	6	50	26	16
1022371	2	1	3	4	2	22	5	6	7	3	5	16	8	9	10	11	12	13	1	10	14	15	16	15	10	17	14	1	18	16	1	19	2	5	11	10	1	9	20	15	16	1	21	22	10	5	2	23	10
1023758	2	3	4	-1	5	-1	6	-1	-1	7	45	-1	8	9	0	10	-1	-1	3	-1	-1	11	-1	-1	-1	12	-1	-1	-1	-1	3	-1	5	11	13	-1	14	15	16	6	-1	14	17	-1	-1	6	46	-1	-1
1030281	1	1	-1	-1	1	-1	2	-1	-1	-1	2	-1	-1	-1	3	-1	4	-1	1	-1	-1	5	-1	-1	-1	-1	-1	-1	-1	-1	1	-1	6	5	-1	-1	1	-1	-1	2	-1	1	-1	-1	-1	2	1	8	-1
1035748	1	1	2	3	1	14	4	5	6	2	4	14	7	7	8	9	10	11	1	12	9	13	14	15	12	16	9	17	14	14	1	9	1	4	9	12	1	7	7	13	14	1	7	14	35	4	1	18	12
1036586	1	1	2	3	1	17	4	5	6	2	4	13	7	8	9	3	10	11	1	12	3	4	13	14	12	15	3	16	17	13	1	3	1	4	3	12	18	8	7	4	13	1	8	17	12	4	1	19	12
1037381	2	1	3	4	1	22	5	6	7	3	5	33	8	9	10	4	11	12	13	14	4	5	15	16	17	18	4	19	20	15	-1	4	1	5	4	17	1	9	8	5	21	1	9	22	39	5	34	23	17
1039515	2	2	3	4	2	21	5	6	7	3	5	15	2	8	9	10	11	12	2	13	13	14	15	16	13	17	13	18	19	15	2	20	2	5	10	13	2	8	21	5	15	2	8	21	13	5	2	22	13
1040650	2	2	3	4	5	19	6	7	8	3	6	15	2	9	10	11	12	13	2	14	14	6	15	1	14	16	14	17	18	15	2	7	2	6	11	14	2	9	19	6	15	2	9	19	14	6	2	7	14
1041703	1	2	3	4	1	23	5	6	7	3	5	15	1	8	9	10	11	12	1	13	14	5	15	1	16	17	14	18	19	15	1	20	1	5	21	16	1	8	22	5	15	1	8	23	16	5	1	24	16
1043452	2	2	3	4	2	17	4	5	6	3	4	16	2	5	7	8	9	9	2	10	11	12	2	1	11	2	11	13	14	2	2	4	2	4	8	11	2	5	15	12	16	2	5	17	11	4	2	18	11
1044713	2	2	3	4	2	16	4	4	4	3	4	4	2	5	6	4	7	8	2	9	10	11	12	12	10	13	10	4	14	12	2	10	15	4	4	10	2	5	4	11	4	2	5	16	10	4	2	17	10
1045721	2	2	3	4	2	13	5	6	7	3	4	4	2	4	4	4	8	9	2	1	10	11	11	12	10	13	10	13	6	11	2	14	2	4	4	10	2	4	4	11	4	15	4	13	10	4	2	16	10
1046843	2	2	3	4	2	10	5	6	7	3	5	25	2	8	5	9	10	11	2	12	13	11	14	11	15	16	13	17	18	14	2	11	2	5	9	15	2	8	19	11	20	2	8	10	13	5	2	28	15
1048489	2	3	4	2	2	19	5	6	7	4	5	18	2	8	9	7	10	11	2	12	12	13	14	13	12	15	12	16	17	14	2	7	2	5	7	12	2	8	2	13	18	2	8	19	12	5	2	20	12
1049770	2	2	3	2	2	2	4	5	6	3	4	2	2	7	8	9	10	10	2	2	2	11	12	11	2	13	2	14	2	12	2	15	2	4	9	2	2	7	2	11	2	2	7	2	2	4	2	2	2
1050244	2	2	3	4	2	10	5	6	1	3	5	2	2	7	1	8	1	1	2	2	2	5	9	5	2	10	2	1	4	9	2	1	2	5	8	2	2	7	11	5	2	2	7	10	2	5	2	2	2
1051033	2	2	3	4	2	17	5	6	7	3	5	4	2	8	1	7	9	10	2	11	11	12	13	12	11	14	11	15	4	13	2	16	2	5	7	11	2	8	4	12	4	2	8	17	11	5	2	18	11
1051694	2	3	4	5	2	5	6	7	8	4	6	5	2	9	9	8	10	10	2	11	11	12	12	12	11	5	11	13	5	12	2	5	2	6	8	11	2	9	5	12	5	2	9	5	11	6	2	14	11
1052866	2	2	3	4	2	14	5	6	7	3	13	22	2	-1	1	-1	8	8	2	9	9	10	10	10	9	11	9	12	4	10	2	8	2	13	-1	9	2	-1	4	10	4	2	-1	14	9	5	2	14	9
1053659	-1	-1	-1	-1	-1	-1	-1	-1	-1	-1	-1	-1	0	0	-1	-1	0	0	-1	-1	-1	-1	-1	-1	-1	-1	-1	-1	-1	-1	-1	-1	-1	-1	-1	-1	-1	0	-1	-1	-1	-1	0	-1	-1	-1	-1	-1	-1
1056435	2	2	3	4	2	6	5	6	7	3	5	8	2	6	8	9	10	11	12	13	14	15	7	16	17	18	14	19	20	7	12	21	2	5	9	17	2	6	13	16	8	2	6	6	13	5	2	22	13
1058174	1	1	1	2	1	1	1	1	2	1	1	1	1	1	1	3	2	1	1	1	1	2	2	2	1	1	1	2	1	2	1	1	1	1	3	1	1	1	1	2	1	1	1	1	1	1	1	2	1
1058788	2	2	1	1	2	3	1	1	1	1	1	1	2	1	1	1	1	1	2	1	1	1	1	1	1	1	1	1	1	1	2	1	2	1	1	1	2	1	1	1	1	2	1	3	1	1	2	4	1
1059087	2	2	3	4	5	0	6	7	8	3	6	1	2	9	1	10	11	12	2	13	13	6	8	6	13	14	13	15	16	8	42	17	2	6	10	13	18	9	19	6	1	18	20	10	13	6	2	21	13
1061434	2	3	4	3	2	10	5	5	6	4	5	6	3	6	7	5	5	5	3	5	5	5	6	5	5	5	5	8	5	6	3	5	2	5	5	5	3	6	9	5	6	3	6	10	5	5	2	11	5
1062684	2	1	3	4	2	5	1	1	2	3	1	2	1	2	5	6	1	7	1	1	1	8	2	8	1	1	1	9	10	2	1	5	2	1	6	1	1	2	9	8	2	1	2	5	23	1	2	5	1
1063808	2	3	4	5	2	24	6	7	8	4	6	18	9	10	11	12	13	14	9	15	16	17	18	17	16	19	16	20	21	18	9	12	22	6	12	16	9	10	19	17	18	9	10	23	51	6	2	9	16
1065429	2	3	4	5	2	22	6	7	8	9	6	18	3	10	11	12	13	14	3	15	16	17	18	17	19	20	16	21	7	18	3	8	22	6	23	15	3	24	25	17	18	3	24	22	19	26	2	27	15
1067125	2	1	3	4	2	2	5	6	4	3	5	1	1	6	1	4	6	1	1	6	6	1	7	8	6	1	6	6	6	7	1	4	2	5	4	6	1	6	9	1	1	1	6	2	6	5	2	4	6
1067478	2	3	4	5	2	2	4	2	4	4	4	10	1	6	7	4	-1	6	1	2	2	8	4	8	2	6	2	2	2	4	1	4	2	4	4	2	1	6	9	8	10	1	6	2	2	4	2	4	2
1068548	2	1	3	4	2	19	5	6	7	3	5	4	1	8	9	4	10	11	1	12	12	13	14	13	12	15	12	16	12	14	1	17	2	5	4	12	1	8	18	13	4	1	8	19	12	5	2	20	12
1069530	2	3	4	4	2	5	5	6	2	4	5	17	3	3	7	4	8	9	3	10	10	11	4	11	12	13	10	14	15	4	3	2	2	5	4	12	3	3	16	11	17	3	3	5	10	5	2	18	10
1070470	2	3	1	4	2	15	5	6	7	1	5	1	3	2	8	1	9	10	3	2	2	11	1	11	2	1	2	12	1	1	3	13	2	5	1	2	3	2	14	11	1	3	2	15	2	5	2	16	2
1071016	2	3	4	4	2	3	3	5	3	4	3	3	3	6	3	4	5	2	3	2	2	7	4	8	9	8	2	10	4	4	3	11	2	3	4	9	3	6	12	8	3	3	6	3	2	3	2	5	2
1071599	2	3	4	5	2	3	6	7	3	4	6	3	3	1	3	2	8	9	3	1	1	10	3	10	1	10	1	7	1	3	3	1	2	6	2	1	3	1	11	10	3	3	1	3	1	6	2	12	1
1072115	2	3	4	5	6	147	7	8	9	4	148	149	10	0	11	12	2	13	2	14	15	16	17	18	14	19	15	20	21	17	104	22	23	7	24	14	25	26	27	16	28	29	0	30	15	31	150	151	14
1072924	2	3	4	5	0	6	6	5	7	4	6	7	3	8	9	10	3	0	11	0	12	0	7	0	12	13	12	5	0	14	11	0	0	6	10	15	3	8	0	0	7	11	8	6	12	6	2	16	12
1073263	2	2	3	4	2	5	5	6	7	3	34	19	8	9	7	10	11	0	2	0	12	13	5	14	15	7	1	16	0	17	2	0	2	5	10	1	2	18	0	14	19	2	18	5	15	20	2	18	12
1074152	2	2	3	4	2	5	5	6	7	3	5	20	2	8	9	10	11	12	2	8	8	13	14	13	8	15	8	16	17	14	2	18	2	5	10	8	2	8	19	13	20	21	8	5	33	5	2	23	8
1076054	2	2	3	4	2	10	5	6	7	3	5	16	2	8	9	10	11	9	2	12	9	9	7	9	12	11	9	13	14	7	2	5	2	5	10	12	2	8	15	9	16	2	8	17	12	5	2	18	12
1076784	2	3	4	5	6	5	7	8	9	4	7	22	10	11	12	13	14	15	3	16	16	17	9	17	16	18	16	8	19	9	47	20	6	7	13	16	3	11	21	17	22	3	11	5	37	7	6	23	16
1078458	2	3	4	5	2	5	6	5	3	4	6	2	4	2	7	5	3	6	3	5	5	8	3	8	5	5	5	5	2	3	3	7	2	6	5	5	3	2	4	8	2	3	2	5	5	6	2	2	9
1078882	2	1	3	4	5	12	6	7	8	3	6	17	9	10	11	5	8	12	1	13	13	14	8	14	13	15	13	7	5	8	1	16	2	6	5	13	1	13	9	14	17	1	13	12	13	6	2	18	13
1079690	2	1	3	4	2	16	5	6	4	3	5	4	7	8	9	10	11	12	1	2	2	13	4	13	2	14	2	6	4	4	1	15	2	5	10	2	1	8	7	13	4	1	8	16	2	5	2	4	2
1080562	1	1	1	1	1	1	1	1	1	1	1	1	1	1	2	1	1	1	1	1	1	3	1	3	1	1	1	1	1	1	1	4	1	1	1	1	1	1	1	3	1	1	1	1	1	1	1	1	1
1080752	2	1	3	4	2	19	5	6	7	3	5	18	8	9	10	11	12	13	1	14	14	8	7	8	14	15	14	16	4	7	1	17	2	5	11	14	1	9	8	8	18	1	9	19	14	5	2	20	14
1082220	2	3	1	4	2	1	1	5	1	1	1	1	6	6	7	5	5	1	3	7	7	8	1	8	7	1	7	6	4	1	3	7	2	1	5	7	3	6	6	8	1	3	6	1	7	1	2	7	7
1082966	2	1	3	2	2	3	2	1	1	3	2	1	2	2	1	1	4	2	1	2	5	2	1	2	2	2	5	6	2	1	1	1	2	2	1	2	1	2	2	2	1	1	2	3	2	2	2	7	2
1083509	2	2	3	4	2	17	5	6	7	3	5	16	6	6	8	9	10	11	2	12	12	5	7	13	12	14	12	6	14	7	2	15	2	5	9	12	2	6	6	5	16	2	6	17	12	5	2	23	18
1084397	2	2	3	4	2	3	5	6	7	3	5	19	8	6	9	10	11	12	13	14	15	10	7	10	14	16	15	6	17	7	2	18	2	5	10	14	2	6	8	10	19	2	6	3	14	5	2	21	20
1085767	2	2	3	4	2	19	5	6	7	3	5	18	7	6	8	9	10	11	2	12	13	14	7	14	12	15	13	6	16	7	2	17	2	5	9	12	2	6	7	14	18	2	6	19	34	5	2	25	20
1087174	2	2	3	4	2	17	2	5	3	3	15	16	3	5	6	7	8	9	2	10	11	12	3	12	10	13	11	5	2	3	2	14	2	15	7	10	2	5	3	12	16	2	5	17	2	15	2	10	10
1088215	1	1	2	1	1	10	3	4	2	2	4	9	2	4	5	1	4	6	1	3	7	1	2	1	3	1	7	4	1	2	1	8	1	4	1	3	1	4	2	1	9	1	4	10	6	4	1	3	3
1088958	1	1	2	3	1	17	4	5	2	2	15	16	2	6	7	8	6	9	1	4	10	11	2	1	12	13	10	6	9	2	1	14	1	15	8	12	1	6	2	1	16	1	6	17	4	15	1	4	4
1091620	2	2	3	4	2	4	4	4	3	3	4	11	3	4	4	5	6	7	2	4	4	8	3	8	4	7	4	9	8	3	2	4	2	4	5	4	10	4	3	8	11	2	4	4	4	4	2	13	12
1092854	-1	-1	2	3	-1	-1	4	5	2	2	15	-1	2	6	7	8	9	10	-1	11	12	13	2	13	11	10	12	14	-1	2	-1	-1	-1	15	8	11	-1	6	2	13	-1	-1	6	-1	11	15	-1	11	11
1093674	2	2	3	4	2	7	5	6	7	3	5	7	8	9	2	7	7	2	2	10	11	5	5	5	10	2	11	9	2	5	2	12	2	5	7	10	2	9	8	5	7	2	9	7	10	5	2	10	10
1093930	1	1	1	1	1	1	1	2	1	1	1	1	1	1	1	1	1	1	1	1	1	1	1	1	1	1	1	1	1	1	1	1	1	1	1	1	1	1	1	1	1	1	1	1	1	1	1	1	1
1094263	2	3	4	1	2	17	5	6	7	4	5	15	4	5	1	8	9	10	2	11	12	13	4	13	11	14	12	5	15	4	2	16	2	5	8	11	2	5	4	13	15	2	5	17	11	5	2	11	11
1095074	1	1	2	3	1	16	4	5	6	2	4	14	7	8	4	9	10	9	1	8	11	12	7	12	8	13	11	8	14	7	1	8	15	4	9	8	1	8	7	12	14	1	8	16	8	0	1	17	8
1096416	2	2	2	3	2	3	2	4	5	2	2	4	6	7	2	2	4	2	8	2	9	10	6	10	2	11	9	2	12	6	2	2	2	2	2	2	2	7	6	10	4	2	7	3	2	2	2	13	2
1097175	2	2	3	4	2	19	5	6	7	3	5	18	8	9	10	11	6	1	2	8	12	13	8	14	8	15	12	16	17	8	2	8	2	5	11	8	2	9	8	14	18	2	9	19	8	5	2	8	20
1098678	2	3	4	5	2	22	6	7	8	4	23	24	9	10	11	12	7	13	14	15	16	17	9	17	18	19	16	20	21	9	22	22	2	23	12	18	22	10	9	17	24	22	10	22	40	23	2	26	22
1100578	2	2	3	4	2	3	2	5	3	3	3	14	3	6	7	8	9	2	2	2	10	3	3	3	2	11	10	12	13	3	2	2	2	3	8	2	2	6	3	3	14	2	6	15	2	3	2	6	2
1101279	1	1	2	1	1	2	1	3	2	2	1	2	2	2	1	4	3	1	1	1	1	2	2	2	1	3	1	5	2	2	1	1	1	1	4	1	1	2	2	2	2	1	2	2	1	1	1	6	1
1101814	2	2	1	1	2	5	3	4	5	1	11	5	5	5	3	6	7	8	2	3	3	9	5	9	3	7	3	1	10	5	2	2	2	11	6	3	2	5	5	9	5	2	5	5	3	11	2	6	3
1102659	1	1	2	3	1	1	1	4	1	2	6	5	1	5	6	7	8	1	1	1	1	9	1	9	1	10	1	11	12	1	1	1	1	6	7	1	1	5	1	9	5	1	5	1	1	6	1	7	1
1103198	1	1	2	1	1	9	1	3	1	2	1	4	1	4	1	1	1	1	1	1	1	5	1	5	1	6	1	7	8	1	1	1	1	1	1	1	1	4	1	5	4	1	4	9	18	1	1	10	1
1103710	2	2	3	4	2	4	4	5	2	3	2	6	2	6	7	2	8	2	2	4	4	9	2	9	4	10	4	11	3	2	2	2	2	2	2	4	2	6	2	9	6	2	6	4	4	2	2	12	4
1104251	2	3	4	5	3	15	6	7	1	4	3	8	1	8	9	10	11	3	3	6	6	12	13	12	6	3	6	14	4	13	3	3	3	3	10	6	3	8	1	12	8	3	8	15	6	3	3	16	6
1104705	2	3	4	5	3	5	4	6	1	4	2	2	1	7	5	5	5	8	3	4	4	9	1	9	4	3	4	10	4	1	3	3	3	2	5	4	3	7	1	9	2	3	7	5	4	2	3	11	4
1105278	2	2	3	4	2	20	5	6	7	3	12	30	1	8	9	10	11	12	2	5	13	14	15	14	16	12	13	17	18	15	2	12	2	12	10	16	2	8	1	14	19	2	8	20	5	12	2	22	5
1107343	2	2	3	4	2	18	5	6	7	3	10	17	8	4	9	10	11	10	2	5	5	12	13	12	5	0	5	14	13	13	2	15	2	10	10	16	2	4	8	0	17	2	4	18	5	10	2	19	5
1108469	2	2	3	4	2	20	5	6	7	3	3	19	8	9	10	11	12	13	0	5	5	14	7	14	5	15	5	16	17	7	2	18	2	3	11	5	2	9	8	14	19	2	9	20	5	3	2	21	5
1110634	2	2	3	3	2	3	1	2	4	3	7	4	5	2	4	3	2	6	2	1	3	3	4	3	1	2	3	2	3	4	2	3	2	7	3	1	2	2	5	3	4	2	2	3	1	7	2	2	1
1111523	2	2	3	4	2	18	5	6	7	3	3	17	8	9	10	11	12	3	2	13	3	3	7	3	13	14	3	15	16	7	2	3	2	3	11	13	2	9	8	3	17	2	9	18	13	3	2	19	13
1113056	2	2	3	3	4	21	3	5	3	3	3	20	6	7	8	9	10	11	2	12	13	14	15	14	12	16	13	17	18	15	2	19	2	3	9	12	2	7	6	14	20	2	7	21	12	3	2	23	12
1114349	2	2	3	4	2	16	3	5	3	3	3	15	6	5	7	8	9	10	2	11	3	3	3	3	12	5	3	13	14	3	2	3	2	3	8	12	2	5	6	3	15	2	5	16	12	3	2	17	12
1115167	2	2	3	4	2	19	5	6	7	3	5	18	8	9	10	11	12	3	2	13	3	14	7	14	13	15	3	9	16	7	2	17	2	5	11	13	2	9	8	14	18	2	9	19	13	5	2	3	13
1115958	2	2	3	4	2	20	5	6	7	3	5	19	8	9	10	11	12	13	2	14	5	5	7	5	15	16	5	17	18	7	2	5	2	5	11	15	2	9	8	5	19	2	9	20	39	5	2	21	14
1119488	2	2	3	4	2	13	5	2	6	3	5	17	7	7	8	9	10	11	2	12	13	5	6	5	12	14	13	15	16	6	2	13	2	5	9	12	2	7	7	5	17	2	7	13	24	5	2	18	12
1120504	2	2	3	4	2	13	5	2	6	3	5	16	3	7	8	9	10	3	2	11	12	13	6	13	11	14	12	15	15	6	2	12	2	5	9	11	2	7	3	13	16	0	7	13	11	5	2	17	11
1121724	2	2	3	4	2	19	5	2	6	3	5	18	7	8	9	10	11	7	2	-1	12	13	6	13	-1	14	12	15	16	6	2	12	2	5	10	-1	2	8	17	13	18	2	8	19	-1	5	2	20	-1
1122949	2	3	4	5	3	25	6	3	7	4	6	24	8	9	10	11	12	13	3	14	15	16	17	16	14	18	15	19	20	17	3	15	3	21	11	22	3	9	23	16	24	3	9	25	61	6	3	24	26
1125026	2	3	4	5	6	0	7	6	8	4	7	17	9	10	11	12	13	14	6	15	12	12	8	12	15	16	12	17	18	8	6	12	6	15	12	15	6	10	9	12	17	6	10	19	15	7	6	21	15
1125809	2	1	3	4	1	14	5	1	6	3	5	7	2	7	8	9	10	9	1	8	11	9	6	9	8	9	11	12	13	6	1	12	1	8	9	8	1	7	2	9	7	1	7	14	8	5	1	7	8
1126172	2	1	3	4	1	6	5	1	2	3	5	2	2	3	3	6	7	8	1	3	3	6	9	6	3	2	3	10	11	9	1	12	1	3	6	3	1	3	2	6	2	1	3	6	3	5	1	2	3
1126438	2	3	4	5	1	20	6	1	7	4	6	19	8	4	9	10	11	12	1	13	13	14	7	15	13	13	13	16	17	7	1	18	1	13	10	13	1	4	8	15	19	1	4	20	44	6	1	25	13
1127487	2	1	3	4	1	18	5	6	7	3	5	7	8	7	9	10	11	12	1	13	13	14	7	14	13	15	13	16	17	7	1	1	1	13	10	13	6	7	8	14	7	6	7	18	13	5	1	19	13
1128600	1	1	2	1	1	1	3	4	5	2	3	5	6	7	1	7	8	9	1	10	11	12	5	12	13	1	11	4	14	5	1	1	1	10	7	13	1	7	6	12	5	1	7	1	10	3	1	1	10
1129300	1	1	2	3	1	15	4	1	5	2	4	5	6	7	8	9	5	10	1	11	1	12	5	8	11	1	1	13	14	5	1	1	1	11	9	11	1	7	6	12	5	1	7	15	11	4	1	8	11
1130025	1	1	2	3	1	9	4	1	5	2	4	12	6	7	8	9	10	9	1	11	1	2	12	4	11	5	1	13	4	12	1	1	1	11	9	11	1	7	6	2	12	1	7	9	11	4	1	4	11
1130490	2	2	3	4	2	23	5	2	6	3	5	22	7	8	9	10	11	12	2	13	14	15	16	17	18	19	14	11	20	16	2	21	2	13	10	18	2	8	7	15	22	2	8	23	13	24	2	26	25
1132744	2	1	3	3	2	14	3	1	4	3	3	11	5	6	1	7	8	1	1	1	9	10	11	10	1	12	9	3	3	11	1	13	2	1	7	1	1	6	5	10	11	1	6	14	1	3	2	16	15
1134676	2	1	3	4	2	18	5	6	7	3	5	12	8	4	4	9	4	10	1	11	12	13	14	13	11	15	12	16	8	14	1	17	2	11	9	11	1	4	8	13	12	1	4	18	11	5	2	20	19
1135620	2	3	4	5	2	4	6	7	8	4	6	13	4	9	10	3	4	11	3	7	12	4	13	4	7	14	12	15	16	13	3	11	17	7	3	7	3	9	4	4	13	3	18	4	7	6	2	20	19
1136321	2	3	4	1	2	1	5	6	7	4	5	11	1	1	8	3	1	2	3	9	9	10	11	1	9	12	9	8	11	11	3	13	2	9	3	9	3	1	1	1	11	3	1	1	9	5	2	14	9
1137189	2	3	4	5	2	17	6	7	8	4	6	14	1	9	10	7	1	11	12	7	7	13	14	13	7	15	7	7	1	14	12	16	2	7	7	7	3	9	1	13	14	3	9	17	7	6	2	18	7
1138075	2	3	4	4	2	14	5	4	6	4	5	13	1	7	8	4	1	9	3	4	4	1	10	1	4	4	4	4	11	10	3	12	2	4	4	4	3	7	1	1	13	3	7	14	4	5	2	15	4
1139102	2	3	4	5	2	11	4	6	7	4	4	11	1	8	9	3	10	11	3	3	3	12	11	12	3	4	3	4	13	11	3	4	2	3	3	3	3	8	1	12	11	3	8	11	3	4	2	14	3
1140145	2	3	4	5	2	19	6	7	8	4	6	16	1	9	10	11	12	13	3	14	11	15	16	15	14	7	11	17	18	16	3	17	2	14	11	14	3	9	1	15	16	3	9	19	38	6	2	20	14
1141642	2	3	4	3	2	17	5	6	7	4	5	27	1	8	3	9	10	11	3	12	9	2	13	2	12	6	9	14	15	13	3	16	2	12	9	12	3	8	1	2	13	3	8	17	12	5	2	18	12
1142447	2	3	4	5	2	17	6	7	8	4	18	3	1	9	10	9	2	11	3	12	13	14	13	14	12	9	13	15	16	13	3	14	2	12	9	12	3	9	1	14	13	3	9	17	12	18	2	9	12
1143531	2	3	4	5	2	26	6	7	8	4	6	42	1	9	10	11	12	13	14	15	16	17	18	19	15	20	16	21	22	18	14	23	2	24	11	15	25	9	1	17	18	25	9	26	15	6	2	27	15
1147019	2	1	3	2	2	2	4	2	5	3	4	6	6	6	7	6	6	8	1	9	9	2	2	6	9	6	9	6	9	2	1	2	2	10	6	9	6	6	6	2	6	6	6	2	9	4	2	8	9
1148148	2	1	3	4	2	10	5	6	7	3	5	9	6	6	6	8	6	1	1	9	9	10	11	8	9	6	9	6	12	11	1	10	2	5	8	9	6	6	6	10	9	6	6	10	19	5	2	1	9
1149090	2	1	1	1	2	1	1	1	2	1	1	1	1	1	1	1	1	1	1	1	1	1	1	1	1	1	1	2	1	1	1	3	2	1	1	1	1	1	1	1	1	1	1	1	1	1	2	1	1
1149846	2	2	3	2	2	2	4	2	5	3	4	2	6	2	2	5	6	2	2	2	2	2	6	5	2	2	2	2	7	6	2	8	2	4	5	2	2	2	6	2	9	2	2	2	2	4	2	10	2
1150451	2	1	3	4	2	10	2	5	6	3	2	13	7	8	9	6	7	10	1	1	1	6	7	6	1	7	1	2	7	7	1	11	2	2	6	1	7	12	7	6	13	7	8	10	1	2	2	6	1
1151162	2	3	4	5	2	17	6	2	7	8	6	5	4	9	10	11	4	12	3	3	3	12	4	7	3	13	3	2	8	8	3	14	2	6	7	3	15	9	4	12	5	16	9	17	3	6	2	18	3
1151727	2	3	4	2	2	2	2	2	5	4	2	2	6	2	7	0	0	8	0	9	0	2	10	2	11	2	0	12	0	10	27	0	13	2	2	14	3	2	6	2	2	2	2	2	35	2	0	22	15
1152995	2	1	3	4	2	20	5	6	7	3	5	19	8	9	10	7	8	11	1	12	12	13	14	7	12	15	12	16	17	14	1	18	2	5	7	12	1	9	8	13	19	1	9	20	33	5	2	21	12
1154670	2	1	3	4	2	17	1	5	6	3	1	4	7	8	9	6	10	11	1	12	12	13	14	6	12	15	12	5	16	14	1	10	2	1	6	12	1	8	7	13	4	1	8	17	12	1	2	21	12
1155571	2	3	2	4	2	9	5	6	7	2	5	14	8	8	1	7	9	10	3	11	4	2	2	7	4	12	4	13	8	2	3	2	2	5	7	4	3	8	8	2	14	3	8	9	4	5	2	8	4
1156225	2	3	4	5	2	11	6	7	8	4	6	9	9	9	10	8	11	12	3	5	5	13	14	8	5	8	5	15	9	14	3	11	2	6	8	5	3	9	9	13	9	3	9	11	5	6	22	9	5
1157290	2	3	4	5	2	24	6	7	8	4	6	23	9	10	11	8	12	13	3	1	14	15	16	8	17	18	14	18	19	16	3	20	2	6	8	17	21	10	9	22	23	3	10	24	17	6	32	10	17
1158768	2	3	4	5	2	3	6	7	8	4	6	5	5	9	10	11	12	3	3	13	14	5	15	16	17	18	14	19	20	15	3	21	22	6	23	17	24	25	5	5	5	3	25	3	26	6	38	25	26
1160351	2	2	2	2	2	2	2	3	3	2	2	3	4	2	5	3	3	2	2	3	3	2	6	2	3	5	3	3	7	6	2	8	2	2	3	3	2	2	4	2	3	2	2	2	3	2	12	2	3
1160774	2	3	4	5	2	14	2	6	7	4	2	4	8	4	9	7	10	5	0	4	4	5	11	5	4	11	4	12	4	0	3	13	2	2	7	4	3	4	8	5	4	3	4	14	4	2	15	4	4
1161223	2	3	4	5	2	4	6	6	7	4	6	19	8	9	0	9	10	5	11	12	12	5	13	14	12	15	12	16	17	13	11	18	2	6	9	12	11	9	8	5	19	11	9	4	12	6	30	27	12
1162540	2	3	4	5	2	5	6	7	8	4	6	18	9	8	10	8	11	12	3	13	13	14	9	14	15	16	13	7	17	9	3	5	2	6	8	15	3	8	9	14	18	3	8	5	13	6	27	19	13
1163514	2	3	4	2	2	2	5	2	1	4	5	2	3	3	6	1	7	8	3	8	8	8	9	8	8	8	8	10	9	9	3	2	2	5	1	8	3	3	3	8	2	3	3	2	8	5	13	3	8
1163980	2	3	4	2	2	12	5	2	1	4	5	2	6	6	7	1	1	8	3	8	9	1	10	1	8	8	9	1	10	10	3	11	2	5	1	8	3	6	6	1	2	3	6	12	8	5	14	13	8
1164303	2	2	3	2	2	2	2	2	1	3	2	2	4	4	2	1	1	5	6	7	8	9	10	11	7	12	8	10	10	10	2	1	2	2	1	7	2	4	4	9	2	2	4	2	7	2	18	4	7
1164674	2	3	4	2	2	2	3	2	1	4	3	2	5	5	6	1	1	7	3	2	8	9	2	2	2	10	8	11	12	2	3	13	2	3	1	2	3	5	5	9	2	3	5	2	2	3	15	9	2
1165056	2	3	4	2	2	2	3	2	1	4	3	2	5	5	6	1	7	7	3	2	8	2	3	2	2	9	8	2	10	3	3	2	2	3	1	2	3	5	5	2	2	3	5	2	2	3	13	2	2
1165603	2	3	4	2	2	2	5	6	1	4	5	2	2	2	6	1	7	8	3	2	9	10	2	2	2	11	9	2	5	2	3	2	2	5	1	2	3	2	2	10	2	3	2	2	2	5	17	10	2
1166634	1	2	1	1	1	1	1	1	1	1	1	1	1	1	1	1	1	3	2	4	1	1	1	1	4	1	1	1	1	1	2	1	1	1	1	4	2	1	1	1	1	2	1	1	4	1	1	1	4
1166933	2	3	-1	3	2	3	4	2	1	-1	4	12	5	5	6	1	7	4	3	3	3	1	8	2	9	10	3	4	4	8	3	11	2	4	1	9	3	5	5	1	12	3	5	3	3	4	2	13	3
1167154	2	3	-1	4	5	25	6	7	8	-1	48	41	9	-1	10	11	12	13	14	15	16	1	17	18	19	20	16	-1	-1	19	75	21	5	6	22	16	14	-1	23	1	19	24	-1	25	19	6	2	76	16
1168236	2	3	4	5	2	17	6	7	1	4	6	16	8	8	9	1	10	11	3	12	12	1	13	2	12	1	12	14	15	13	3	1	2	6	1	12	3	8	8	1	16	3	8	17	12	6	2	13	12
1170091	-1	2	3	4	-1	16	5	6	5	3	5	15	-1	-1	7	5	6	8	2	9	10	11	12	13	9	14	10	-1	0	12	30	0	-1	5	5	9	2	-1	-1	11	15	2	-1	16	33	5	-1	17	9
1170931	2	3	4	5	6	46	7	8	9	4	143	144	10	0	11	12	2	13	2	14	15	16	17	18	14	19	20	21	22	17	106	23	24	7	25	14	26	27	10	28	29	26	0	30	145	31	146	147	32
1171762	2	3	4	5	2	20	1	6	1	4	1	17	7	8	9	1	8	10	3	11	11	2	0	2	11	12	11	9	7	13	3	14	2	1	15	11	3	16	7	2	17	18	8	19	20	1	2	21	20
1172183	2	2	3	4	2	49	0	-1	5	0	0	14	6	7	8	9	-1	10	2	11	12	13	14	13	11	15	12	16	17	14	19	18	19	0	9	12	2	20	21	13	14	2	7	22	52	0	2	24	23
1172946	2	0	3	1	0	76	4	5	6	-1	4	40	7	8	9	10	11	12	2	13	14	15	1	15	16	1	14	17	18	1	2	19	0	4	10	16	2	8	20	15	21	2	8	22	14	4	2	24	16
1173409	2	3	4	5	2	23	1	6	1	7	1	15	8	2	9	1	10	11	2	12	13	14	15	14	16	17	12	18	19	15	2	20	2	21	1	0	2	2	22	14	15	2	2	23	12	1	2	2	16
1173713	2	2	-1	2	2	5	1	-1	1	-1	1	4	-1	2	2	1	-1	3	2	0	-1	2	4	2	0	2	-1	-1	2	4	2	5	2	1	2	0	2	2	-1	2	4	2	2	5	-1	1	2	2	0
1174171	2	-1	-1	-1	2	-1	1	-1	2	-1	1	-1	-1	-1	-1	1	2	2	-1	-1	-1	3	2	2	-1	-1	-1	-1	-1	2	-1	-1	2	1	1	-1	-1	-1	-1	3	-1	-1	-1	-1	-1	1	2	-1	-1
1174805	2	-1	-1	-1	2	-1	1	-1	2	-1	1	-1	-1	-1	-1	1	2	2	-1	-1	-1	2	2	2	-1	-1	-1	-1	-1	2	-1	-1	2	1	1	-1	-1	-1	-1	2	-1	-1	-1	-1	-1	1	2	-1	-1
1176191	2	-1	-1	-1	2	-1	1	-1	2	-1	1	-1	-1	-1	-1	1	2	2	-1	-1	-1	3	2	2	-1	-1	-1	-1	-1	2	-1	-1	2	1	1	-1	-1	-1	-1	3	-1	-1	-1	-1	-1	1	2	-1	-1
1178029	2	-1	-1	-1	2	-1	2	-1	2	-1	2	-1	-1	-1	-1	2	2	2	-1	-1	-1	2	2	2	-1	-1	-1	-1	-1	2	-1	-1	2	2	2	-1	-1	-1	-1	2	-1	-1	-1	-1	-1	2	2	-1	-1
1178339	2	-1	-1	-1	2	-1	2	-1	2	-1	2	-1	-1	-1	-1	2	2	2	-1	-1	-1	2	2	2	-1	-1	-1	-1	-1	2	-1	-1	2	2	2	-1	-1	-1	-1	2	-1	-1	-1	-1	-1	2	2	-1	-1
1179411	2	-1	-1	-1	2	-1	2	-1	2	-1	2	-1	-1	-1	-1	2	2	2	-1	-1	-1	2	2	2	-1	-1	-1	-1	-1	2	-1	-1	2	2	2	-1	-1	-1	-1	2	-1	-1	-1	-1	-1	2	2	-1	-1
1180026	2	-1	-1	-1	2	-1	2	-1	2	-1	2	-1	-1	-1	-1	2	2	2	-1	-1	-1	2	2	2	-1	-1	-1	-1	-1	2	-1	-1	2	2	2	-1	-1	-1	-1	2	-1	-1	-1	-1	-1	2	2	-1	-1
1180518	2	-1	-1	-1	2	-1	2	-1	2	-1	2	-1	-1	-1	-1	2	3	4	-1	-1	-1	2	2	2	-1	-1	-1	-1	-1	2	-1	-1	2	5	2	-1	-1	-1	-1	6	-1	-1	-1	-1	-1	2	2	-1	-1
1182499	2	-1	-1	-1	2	-1	2	-1	2	-1	2	-1	-1	-1	-1	2	2	2	-1	-1	-1	2	2	2	-1	-1	-1	-1	-1	2	-1	-1	2	2	2	-1	-1	-1	-1	2	-1	-1	-1	-1	-1	2	2	-1	-1
1182847	2	-1	-1	-1	2	-1	2	-1	2	-1	2	-1	-1	-1	-1	2	2	2	-1	-1	-1	2	2	2	-1	-1	-1	-1	-1	2	-1	-1	2	2	2	-1	-1	-1	-1	2	-1	-1	-1	-1	-1	2	2	-1	-1
1183894	2	3	4	5	2	19	2	6	2	4	2	38	7	8	9	2	2	2	3	10	10	2	2	2	11	12	11	13	11	2	3	14	2	2	2	10	15	16	17	2	18	3	8	19	11	2	2	15	10
1185043	2	-1	-1	-1	2	-1	2	-1	2	-1	2	-1	-1	-1	-1	2	2	2	-1	-1	-1	2	2	2	-1	-1	-1	-1	-1	2	-1	-1	2	2	2	-1	-1	-1	-1	2	-1	-1	-1	-1	-1	2	2	-1	-1
1187267	2	-1	-1	-1	2	-1	2	-1	2	-1	2	-1	-1	-1	-1	2	3	3	-1	-1	-1	2	2	2	-1	-1	-1	-1	-1	2	-1	-1	2	2	2	-1	-1	-1	-1	2	-1	-1	-1	-1	-1	2	2	-1	-1
1187751	2	-1	-1	-1	2	-1	2	-1	2	-1	2	-1	-1	-1	-1	2	2	2	-1	-1	-1	2	2	2	-1	-1	-1	-1	-1	2	-1	-1	2	2	2	-1	-1	-1	-1	2	-1	-1	-1	-1	-1	2	2	-1	-1
1189320	2	3	4	5	2	14	2	-1	2	4	2	-1	6	7	8	2	2	2	3	9	9	2	2	2	9	10	9	11	12	2	3	13	2	2	2	9	3	7	6	2	-1	3	7	14	9	2	2	16	15
1190262	-1	2	-1	-1	-1	2	-1	-1	-1	-1	-1	-1	-1	-1	-1	-1	3	-1	4	-1	-1	-1	-1	-1	-1	2	-1	-1	-1	-1	2	-1	-1	-1	-1	-1	2	-1	-1	-1	-1	2	-1	2	-1	-1	-1	2	-1
1191723	0	0	2	3	4	0	0	5	6	7	0	90	8	9	0	0	10	0	0	11	0	0	-1	12	13	0	0	14	15	0	0	16	0	17	0	13	0	18	19	20	0	21	22	0	0	23	0	-1	13
1193090	-1	2	-1	-1	-1	4	-1	-1	-1	-1	-1	-1	-1	-1	-1	-1	3	-1	1	-1	-1	-1	-1	-1	-1	1	-1	-1	-1	-1	1	-1	-1	-1	-1	-1	1	-1	-1	-1	-1	1	-1	4	-1	-1	-1	1	-1
1194026	-1	2	-1	-1	-1	1	-1	-1	-1	-1	-1	-1	-1	-1	-1	-1	3	-1	4	-1	-1	-1	-1	-1	-1	0	-1	-1	-1	-1	2	-1	-1	-1	-1	-1	2	-1	-1	-1	-1	2	-1	1	-1	-1	-1	1	-1
1194869	-1	1	-1	2	-1	1	3	4	5	-1	63	20	6	0	0	7	8	9	1	0	10	11	12	0	13	14	15	16	17	12	1	18	-1	19	7	13	1	0	6	11	20	1	0	1	64	21	-1	1	13
1195684	2	1	-1	3	2	1	4	5	6	-1	4	19	1	7	0	8	9	10	1	11	12	10	13	0	14	1	15	16	17	13	47	0	2	18	8	14	1	7	1	10	19	1	20	1	48	4	2	1	14
1196516	-1	1	-1	-1	2	1	-1	1	-1	-1	-1	1	-1	-1	3	-1	-1	4	1	-1	-1	5	-1	1	-1	1	-1	-1	6	-1	1	1	3	-1	-1	-1	1	-1	-1	-1	7	1	-1	1	-1	-1	3	1	-1
1196787	-1	1	-1	-1	2	1	-1	2	-1	-1	-1	5	-1	-1	3	-1	-1	4	1	-1	-1	2	-1	2	-1	1	-1	-1	5	-1	1	1	2	-1	-1	-1	1	-1	-1	-1	5	1	-1	1	-1	-1	2	10	-1
1198109	-1	2	-1	-1	1	1	-1	3	-1	-1	-1	7	-1	-1	1	-1	-1	4	1	-1	-1	1	-1	1	-1	5	-1	-1	6	-1	1	1	1	-1	-1	-1	1	-1	-1	-1	7	1	-1	1	-1	-1	1	9	-1
1198864	-1	1	-1	-1	1	4	-1	2	-1	-1	-1	6	-1	-1	3	-1	-1	1	1	-1	-1	4	-1	1	-1	5	-1	-1	6	-1	1	1	1	-1	-1	-1	1	-1	-1	-1	7	1	-1	4	-1	-1	1	7	-1
1200468	-1	2	-1	-1	3	2	-1	4	-1	-1	-1	-1	-1	-1	-1	-1	-1	2	2	-1	-1	2	-1	2	-1	-1	-1	-1	-1	-1	2	5	3	-1	-1	-1	2	-1	-1	-1	-1	2	-1	2	-1	-1	3	-1	-1
1202441	-1	2	-1	-1	3	11	-1	4	-1	-1	-1	13	-1	-1	5	-1	-1	6	7	-1	-1	0	-1	8	-1	9	-1	-1	10	-1	0	11	3	-1	-1	-1	12	-1	-1	-1	13	7	-1	11	-1	-1	3	18	-1
1205229	-1	2	-1	-1	3	1	-1	2	-1	-1	-1	2	-1	-1	4	-1	-1	5	2	-1	-1	6	-1	2	-1	2	-1	-1	7	-1	2	1	4	-1	-1	-1	2	-1	-1	-1	1	2	-1	1	-1	-1	4	2	-1
1205568	2	3	-1	-1	4	11	5	6	7	-1	5	3	-1	-1	8	9	3	10	3	-1	-1	11	4	0	-1	12	-1	-1	3	4	3	1	13	5	9	-1	3	-1	-1	11	3	3	-1	11	-1	5	4	14	-1
1206158	2	-1	-1	-1	0	8	3	4	5	-1	7	1	-1	-1	6	5	1	7	-1	-1	-1	8	5	8	-1	2	-1	-1	1	5	-1	1	5	7	5	-1	-1	-1	-1	8	1	-1	-1	8	-1	7	19	1	-1
1206404	2	-1	-1	-1	2	2	3	4	5	-1	7	5	-1	-1	6	5	5	5	-1	-1	-1	7	5	8	-1	2	-1	-1	5	5	-1	5	5	7	5	-1	-1	-1	-1	2	5	-1	-1	2	-1	7	5	5	-1
1206777	2	-1	-1	-1	0	9	3	4	5	-1	11	10	-1	-1	6	5	7	8	-1	-1	-1	9	8	0	-1	2	-1	-1	10	8	-1	7	2	11	5	-1	-1	-1	-1	9	10	-1	-1	9	-1	11	2	12	-1
1207108	2	-1	3	-1	2	1	-1	4	5	3	5	1	-1	-1	6	5	1	1	-1	-1	-1	1	1	1	-1	2	-1	-1	7	1	-1	1	2	5	5	-1	-1	-1	-1	1	1	-1	-1	1	-1	5	2	1	-1
1207362	2	-1	-1	-1	2	1	-1	3	4	-1	4	1	-1	-1	4	4	1	1	-1	-1	-1	1	1	1	-1	2	-1	-1	-1	1	-1	5	2	4	4	-1	-1	-1	-1	1	1	-1	-1	1	-1	4	2	1	-1
1207785	-1	-1	2	-1	-1	-1	-1	-1	-1	2	-1	-1	-1	-1	-1	-1	-1	-1	-1	-1	-1	-1	-1	-1	-1	-1	-1	-1	-1	-1	-1	-1	-1	-1	-1	-1	-1	-1	-1	-1	-1	-1	-1	-1	-1	-1	-1	-1	-1
1208944	-1	-1	2	-1	-1	-1	-1	-1	-1	2	-1	-1	-1	-1	-1	-1	-1	-1	-1	-1	-1	-1	-1	-1	-1	-1	-1	-1	-1	-1	-1	-1	-1	-1	-1	-1	-1	-1	-1	-1	-1	-1	-1	-1	-1	-1	-1	-1	-1
1209814	-1	-1	-1	-1	-1	-1	2	3	-1	-1	2	-1	-1	-1	-1	4	4	-1	-1	-1	-1	-1	-1	-1	-1	-1	-1	-1	-1	-1	-1	-1	-1	5	4	-1	-1	-1	-1	-1	-1	-1	-1	-1	-1	2	-1	6	-1
1211630	-1	-1	-1	-1	-1	3	2	-1	-1	-1	2	-1	-1	-1	-1	-1	-1	-1	-1	-1	-1	-1	-1	-1	-1	-1	-1	-1	-1	-1	-1	-1	-1	2	-1	-1	-1	-1	-1	-1	-1	-1	-1	3	-1	2	-1	-1	-1
1212000	-1	-1	-1	-1	-1	0	2	3	-1	-1	2	-1	-1	-1	-1	3	3	-1	-1	-1	-1	-1	-1	-1	-1	-1	-1	-1	-1	-1	-1	-1	-1	2	3	-1	-1	-1	-1	-1	-1	-1	-1	4	-1	2	-1	3	-1
1212740	-1	-1	-1	-1	-1	-1	-1	-1	-1	-1	-1	-1	-1	-1	-1	-1	-1	-1	-1	-1	-1	-1	-1	-1	-1	-1	-1	-1	-1	-1	-1	-1	-1	-1	-1	-1	-1	-1	-1	-1	-1	-1	-1	-1	-1	-1	-1	-1	-1
1213060	-1	-1	-1	-1	-1	-1	-1	-1	-1	-1	-1	-1	-1	-1	-1	-1	-1	-1	-1	-1	-1	-1	-1	-1	-1	-1	-1	-1	-1	-1	-1	-1	-1	-1	-1	-1	-1	-1	-1	-1	-1	-1	-1	-1	-1	-1	-1	-1	-1
1217186	-1	-1	-1	-1	-1	-1	-1	-1	-1	-1	-1	-1	-1	-1	-1	-1	-1	-1	-1	-1	-1	-1	-1	-1	-1	-1	-1	-1	-1	-1	-1	-1	-1	-1	-1	-1	-1	-1	-1	-1	-1	-1	-1	-1	-1	-1	-1	-1	-1
1217644	-1	-1	-1	-1	-1	-1	-1	-1	-1	-1	-1	-1	-1	-1	-1	-1	-1	-1	-1	-1	-1	-1	-1	-1	-1	-1	-1	-1	-1	-1	-1	-1	-1	-1	-1	-1	-1	-1	-1	-1	-1	-1	-1	-1	-1	-1	-1	-1	-1
1218679	-1	-1	-1	-1	-1	-1	-1	-1	-1	-1	-1	-1	-1	-1	-1	-1	-1	-1	-1	-1	-1	-1	-1	-1	-1	-1	-1	-1	-1	-1	-1	-1	-1	-1	-1	-1	-1	-1	-1	-1	-1	-1	-1	-1	-1	-1	-1	-1	-1
1220059	-1	-1	-1	-1	-1	-1	-1	-1	-1	-1	-1	-1	-1	-1	-1	-1	-1	-1	-1	-1	-1	-1	-1	-1	-1	-1	-1	-1	-1	-1	-1	-1	-1	-1	-1	-1	-1	-1	-1	-1	-1	-1	-1	-1	-1	-1	-1	-1	-1
1222272	-1	-1	-1	-1	-1	-1	-1	-1	-1	-1	-1	-1	-1	-1	-1	-1	-1	-1	-1	-1	-1	-1	-1	-1	-1	-1	-1	-1	-1	-1	-1	-1	-1	-1	-1	-1	-1	-1	-1	-1	-1	-1	-1	-1	-1	-1	-1	-1	-1
1222525	-1	-1	-1	-1	-1	-1	-1	-1	-1	-1	-1	-1	-1	-1	-1	-1	-1	-1	-1	-1	-1	-1	-1	-1	-1	-1	-1	-1	-1	-1	-1	-1	-1	-1	-1	-1	-1	-1	-1	-1	-1	-1	-1	-1	-1	-1	-1	-1	-1
1223282	-1	-1	-1	-1	-1	-1	-1	-1	-1	-1	-1	-1	-1	-1	-1	-1	-1	-1	-1	-1	-1	-1	-1	-1	-1	-1	-1	-1	-1	-1	-1	-1	-1	-1	-1	-1	-1	-1	-1	-1	-1	-1	-1	-1	-1	-1	-1	-1	-1
1223941	-1	-1	-1	-1	-1	-1	-1	-1	-1	-1	-1	-1	-1	-1	-1	-1	-1	-1	-1	-1	-1	-1	-1	-1	-1	-1	-1	-1	-1	-1	-1	-1	-1	-1	-1	-1	-1	-1	-1	-1	-1	-1	-1	-1	-1	-1	-1	-1	-1
1224254	-1	-1	-1	-1	-1	-1	-1	-1	-1	-1	-1	-1	-1	-1	-1	-1	-1	-1	-1	-1	-1	-1	-1	-1	-1	-1	-1	-1	-1	-1	-1	-1	-1	-1	-1	-1	-1	-1	-1	-1	-1	-1	-1	-1	-1	-1	-1	-1	-1
1225193	-1	-1	-1	-1	-1	-1	-1	-1	-1	-1	-1	-1	-1	-1	-1	-1	-1	-1	-1	-1	-1	-1	-1	-1	-1	-1	-1	-1	-1	-1	-1	-1	-1	-1	-1	-1	-1	-1	-1	-1	-1	-1	-1	-1	-1	-1	-1	-1	-1
1226244	-1	-1	-1	-1	-1	-1	-1	-1	-1	-1	-1	-1	-1	-1	-1	-1	-1	-1	-1	-1	-1	-1	-1	-1	-1	-1	-1	-1	-1	-1	-1	-1	-1	-1	-1	-1	-1	-1	-1	-1	-1	-1	-1	-1	-1	-1	-1	-1	-1
1228032	-1	-1	-1	-1	-1	-1	-1	-1	-1	-1	-1	-1	-1	-1	-1	-1	-1	-1	-1	-1	-1	-1	-1	-1	-1	-1	-1	-1	-1	-1	-1	-1	-1	-1	-1	-1	-1	-1	-1	-1	-1	-1	-1	-1	-1	-1	-1	-1	-1
1228853	-1	-1	-1	-1	-1	-1	-1	-1	-1	-1	-1	-1	-1	-1	-1	-1	-1	-1	-1	-1	-1	-1	-1	-1	-1	-1	-1	-1	-1	-1	-1	-1	-1	-1	-1	-1	-1	-1	-1	-1	-1	-1	-1	-1	-1	-1	-1	-1	-1
1229340	-1	-1	-1	-1	-1	-1	-1	-1	-1	-1	-1	-1	-1	-1	-1	-1	-1	-1	-1	-1	-1	-1	-1	-1	-1	-1	-1	-1	-1	-1	-1	-1	-1	-1	-1	-1	-1	-1	-1	-1	-1	-1	-1	-1	-1	-1	-1	-1	-1
1230604	2	2	0	3	2	15	4	5	-1	0	4	14	6	7	8	9	-1	10	2	11	11	-1	11	-1	11	-1	11	-1	12	11	2	13	2	4	9	11	2	7	6	-1	14	2	7	15	25	4	2	7	11
1231362	2	2	3	4	2	12	-1	5	-1	3	-1	11	6	5	7	5	-1	8	2	9	9	-1	9	-1	9	-1	9	-1	10	9	2	10	2	-1	5	9	2	5	6	-1	11	2	5	12	16	-1	2	5	9
1231908	-1	-1	2	-1	-1	-1	3	2	-1	2	3	-1	-1	-1	-1	-1	-1	-1	-1	-1	-1	-1	-1	-1	-1	-1	-1	-1	-1	-1	-1	-1	-1	3	-1	-1	-1	-1	-1	-1	-1	-1	-1	-1	-1	3	-1	-1	-1
1232218	-1	-1	2	-1	-1	-1	3	4	-1	2	3	-1	-1	-1	-1	-1	-1	-1	-1	-1	-1	-1	-1	-1	-1	-1	-1	-1	-1	-1	-1	-1	-1	3	-1	-1	-1	-1	-1	-1	-1	-1	-1	-1	-1	3	-1	-1	-1
1232598	-1	-1	2	-1	-1	-1	3	4	-1	2	3	-1	-1	-1	-1	-1	-1	-1	-1	-1	-1	-1	-1	-1	-1	-1	-1	-1	-1	-1	-1	-1	-1	3	-1	-1	-1	-1	-1	-1	-1	-1	-1	-1	-1	3	-1	-1	-1
1232882	-1	-1	2	-1	-1	-1	3	4	-1	2	3	-1	-1	-1	-1	-1	-1	-1	-1	-1	-1	-1	-1	-1	-1	-1	-1	-1	-1	-1	-1	-1	-1	3	-1	-1	-1	-1	-1	-1	-1	-1	-1	-1	-1	3	-1	-1	-1
1233977	-1	-1	2	-1	-1	-1	3	4	-1	2	3	-1	-1	-1	-1	-1	-1	-1	-1	-1	-1	-1	-1	-1	-1	-1	-1	-1	-1	-1	-1	-1	-1	3	-1	-1	-1	-1	-1	-1	-1	-1	-1	-1	-1	3	-1	-1	-1
1234839	-1	-1	-1	-1	-1	-1	-1	-1	-1	-1	-1	-1	-1	-1	-1	-1	-1	-1	-1	-1	-1	-1	-1	-1	-1	-1	-1	-1	-1	-1	-1	-1	-1	-1	-1	-1	-1	-1	-1	-1	-1	-1	-1	-1	-1	-1	-1	-1	-1
1236969	-1	-1	-1	-1	-1	-1	-1	-1	-1	-1	-1	-1	-1	-1	-1	-1	-1	-1	-1	-1	-1	-1	-1	-1	-1	-1	-1	-1	-1	-1	-1	-1	-1	-1	-1	-1	-1	-1	-1	-1	-1	-1	-1	-1	-1	-1	-1	-1	-1
1240303	-1	-1	-1	-1	-1	-1	-1	-1	-1	-1	-1	-1	-1	-1	-1	-1	-1	-1	-1	-1	-1	-1	-1	-1	-1	-1	-1	-1	-1	-1	-1	-1	-1	-1	-1	-1	-1	-1	-1	-1	-1	-1	-1	-1	-1	-1	-1	-1	-1
1240663	-1	-1	-1	-1	-1	-1	-1	-1	-1	-1	-1	-1	-1	-1	-1	-1	-1	-1	-1	-1	-1	-1	-1	-1	-1	-1	-1	-1	-1	-1	-1	-1	-1	-1	-1	-1	-1	-1	-1	-1	-1	-1	-1	-1	-1	-1	-1	-1	-1
1241392	-1	-1	-1	-1	-1	-1	-1	-1	-1	-1	-1	-1	-1	-1	-1	-1	-1	-1	-1	-1	-1	-1	-1	-1	-1	-1	-1	-1	-1	-1	-1	-1	-1	-1	-1	-1	-1	-1	-1	-1	-1	-1	-1	-1	-1	-1	-1	-1	-1
1242125	-1	-1	-1	-1	-1	-1	-1	-1	-1	-1	-1	-1	-1	-1	-1	-1	-1	-1	-1	-1	-1	-1	-1	-1	-1	-1	-1	-1	-1	-1	-1	-1	-1	-1	-1	-1	-1	-1	-1	-1	-1	-1	-1	-1	-1	-1	-1	-1	-1
1243238	-1	-1	-1	-1	-1	-1	-1	-1	-1	-1	-1	-1	-1	-1	-1	-1	-1	-1	-1	-1	-1	-1	-1	-1	-1	-1	-1	-1	-1	-1	-1	-1	-1	-1	-1	-1	-1	-1	-1	-1	-1	-1	-1	-1	-1	-1	-1	-1	-1
1243602	-1	-1	-1	-1	-1	-1	-1	-1	-1	-1	-1	-1	-1	-1	-1	-1	-1	-1	-1	-1	-1	-1	-1	-1	-1	-1	-1	-1	-1	-1	-1	-1	-1	-1	-1	-1	-1	-1	-1	-1	-1	-1	-1	-1	-1	-1	-1	-1	-1
1244545	-1	-1	2	-1	-1	-1	3	4	-1	2	3	-1	-1	-1	-1	-1	-1	-1	-1	-1	-1	-1	-1	-1	-1	-1	-1	-1	-1	-1	-1	-1	-1	3	-1	-1	-1	-1	-1	-1	-1	-1	-1	-1	-1	3	-1	-1	-1
1244849	-1	-1	2	-1	-1	-1	3	4	-1	2	3	-1	-1	-1	-1	-1	-1	-1	-1	-1	-1	-1	-1	-1	-1	-1	-1	-1	-1	-1	-1	-1	-1	3	-1	-1	-1	-1	-1	-1	-1	-1	-1	-1	-1	3	-1	-1	-1
1245208	-1	-1	-1	-1	-1	-1	2	3	-1	-1	10	-1	-1	-1	-1	-1	-1	-1	-1	-1	-1	-1	-1	-1	-1	-1	-1	-1	-1	-1	-1	-1	-1	2	-1	-1	-1	-1	-1	-1	-1	-1	-1	-1	-1	4	-1	-1	-1
1246260	-1	-1	-1	-1	-1	-1	-1	-1	-1	-1	-1	-1	-1	-1	-1	-1	-1	-1	-1	-1	-1	-1	-1	-1	-1	-1	-1	-1	-1	-1	-1	-1	-1	-1	-1	-1	-1	-1	-1	-1	-1	-1	-1	-1	-1	-1	-1	-1	-1
1253980	-1	-1	2	-1	-1	-1	3	4	-1	2	3	-1	-1	-1	-1	-1	-1	-1	-1	-1	-1	-1	-1	-1	-1	-1	-1	-1	-1	-1	-1	-1	-1	3	-1	-1	-1	-1	-1	-1	-1	-1	-1	-1	-1	3	-1	-1	-1
1254542	-1	-1	-1	-1	-1	-1	2	-1	-1	-1	2	-1	-1	-1	-1	-1	-1	-1	-1	-1	-1	-1	-1	-1	-1	-1	-1	-1	-1	-1	-1	-1	-1	2	-1	-1	-1	-1	-1	-1	-1	-1	-1	-1	-1	2	-1	-1	-1
1255346	-1	-1	0	-1	-1	-1	2	3	-1	0	2	-1	-1	-1	-1	4	-1	-1	-1	-1	-1	-1	-1	-1	-1	-1	-1	-1	-1	-1	-1	-1	-1	2	5	-1	-1	-1	-1	-1	-1	-1	-1	-1	-1	2	-1	-1	-1
1258171	-1	-1	2	-1	-1	-1	3	4	-1	2	3	-1	-1	-1	-1	5	-1	-1	-1	-1	-1	-1	-1	-1	-1	-1	-1	-1	-1	-1	-1	-1	-1	6	5	-1	-1	-1	-1	-1	-1	-1	-1	-1	-1	3	-1	-1	-1
1260476	-1	-1	2	-1	-1	-1	3	4	-1	2	3	-1	-1	-1	-1	-1	-1	-1	-1	-1	-1	-1	-1	-1	-1	-1	-1	-1	-1	-1	-1	-1	-1	3	-1	-1	-1	-1	-1	-1	-1	-1	-1	-1	-1	3	-1	-1	-1
1260892	-1	-1	2	-1	-1	-1	3	4	-1	2	3	-1	-1	-1	-1	5	-1	-1	-1	-1	-1	-1	-1	-1	-1	-1	-1	-1	-1	-1	-1	-1	-1	3	5	-1	-1	-1	-1	-1	-1	-1	-1	-1	-1	3	-1	-1	-1
1261763	-1	-1	2	-1	-1	-1	3	4	-1	2	3	-1	-1	-1	-1	5	-1	-1	-1	-1	-1	-1	-1	-1	-1	-1	-1	-1	-1	-1	-1	-1	-1	3	6	-1	-1	-1	-1	-1	-1	-1	-1	-1	-1	3	-1	-1	-1
1262026	-1	-1	2	-1	-1	-1	3	4	-1	2	3	-1	-1	-1	-1	-1	-1	-1	-1	-1	-1	-1	-1	-1	-1	-1	-1	-1	-1	-1	-1	-1	-1	3	-1	-1	-1	-1	-1	-1	-1	-1	-1	-1	-1	3	-1	-1	-1
1263903	2	-1	3	-1	2	-1	4	5	-1	3	4	-1	-1	-1	6	-1	-1	2	-1	-1	-1	2	2	2	-1	-1	-1	-1	-1	2	-1	-1	2	4	-1	-1	-1	-1	-1	2	-1	-1	-1	-1	-1	4	11	-1	-1
1264381	2	-1	3	-1	2	-1	4	0	-1	3	4	6	-1	-1	5	-1	6	2	-1	-1	-1	2	2	2	-1	-1	-1	-1	6	2	-1	-1	2	4	-1	-1	-1	-1	-1	2	6	-1	-1	-1	-1	4	2	-1	-1
1264963	-1	-1	2	-1	-1	-1	-1	-1	-1	2	-1	-1	-1	-1	-1	-1	-1	-1	-1	-1	-1	-1	-1	-1	-1	-1	-1	-1	-1	-1	-1	-1	-1	-1	-1	-1	-1	-1	-1	-1	-1	-1	-1	-1	-1	-1	-1	-1	-1
1265799	-1	-1	2	-1	-1	-1	3	-1	-1	2	3	-1	-1	-1	-1	-1	-1	-1	-1	-1	-1	-1	-1	-1	-1	-1	-1	-1	-1	-1	-1	-1	-1	3	-1	-1	-1	-1	-1	-1	-1	-1	-1	-1	-1	3	-1	-1	-1
1266820	-1	-1	-1	-1	-1	-1	1	1	-1	-1	1	-1	-1	-1	-1	-1	-1	-1	-1	-1	-1	-1	-1	-1	-1	-1	-1	1	-1	-1	-1	-1	-1	1	-1	-1	-1	-1	-1	-1	-1	-1	-1	-1	-1	1	-1	-1	-1
1267153	-1	-1	-1	-1	-1	-1	1	1	-1	-1	1	-1	-1	-1	-1	-1	-1	-1	-1	-1	-1	-1	-1	-1	-1	-1	-1	1	-1	-1	-1	-1	-1	1	-1	-1	-1	-1	-1	-1	-1	-1	-1	-1	-1	1	-1	-1	-1
1267565	-1	-1	-1	-1	-1	-1	1	2	-1	-1	1	-1	-1	-1	-1	-1	-1	-1	-1	-1	-1	-1	-1	-1	-1	-1	-1	1	-1	-1	-1	-1	-1	1	-1	-1	-1	-1	-1	-1	-1	-1	-1	-1	-1	1	-1	-1	-1
1269128	-1	-1	-1	-1	-1	-1	2	1	-1	-1	2	-1	-1	-1	-1	-1	-1	-1	-1	-1	-1	-1	-1	-1	-1	-1	-1	1	-1	-1	-1	-1	-1	2	-1	-1	-1	-1	-1	-1	-1	-1	-1	-1	-1	2	-1	-1	-1
1270376	-1	-1	-1	-1	-1	-1	-1	1	-1	-1	1	-1	-1	-1	-1	-1	-1	-1	-1	-1	-1	-1	-1	-1	-1	-1	-1	1	-1	-1	-1	-1	-1	1	-1	-1	-1	-1	-1	-1	-1	-1	-1	-1	-1	1	-1	-1	-1
1270714	-1	-1	-1	-1	-1	-1	-1	1	-1	-1	1	-1	-1	-1	-1	-1	-1	-1	-1	-1	-1	-1	-1	-1	-1	-1	-1	1	-1	-1	-1	-1	-1	1	-1	-1	-1	-1	-1	-1	-1	-1	-1	-1	-1	1	-1	-1	-1
1271462	-1	-1	-1	-1	-1	-1	-1	1	-1	-1	1	-1	-1	-1	-1	-1	-1	-1	-1	-1	-1	-1	-1	-1	-1	-1	-1	1	-1	-1	-1	-1	-1	1	-1	-1	-1	-1	-1	-1	-1	-1	-1	-1	-1	1	-1	-1	-1
1271676	-1	-1	-1	-1	-1	-1	-1	2	-1	-1	2	-1	-1	-1	-1	-1	-1	-1	-1	-1	-1	-1	-1	-1	-1	-1	-1	2	-1	-1	-1	-1	-1	2	-1	-1	-1	-1	-1	-1	-1	-1	-1	-1	-1	3	-1	-1	-1
1274126	-1	-1	-1	-1	-1	-1	-1	2	-1	-1	2	-1	-1	-1	-1	-1	-1	-1	-1	-1	-1	-1	-1	-1	-1	-1	-1	3	-1	-1	-1	-1	-1	2	-1	-1	-1	-1	-1	-1	-1	-1	-1	-1	-1	2	-1	-1	-1
1276295	-1	-1	-1	-1	-1	-1	-1	1	-1	-1	1	-1	-1	-1	-1	-1	-1	-1	-1	-1	-1	-1	-1	-1	-1	-1	-1	1	-1	-1	-1	-1	-1	1	-1	-1	-1	-1	-1	-1	-1	-1	-1	-1	-1	1	-1	-1	-1
1277311	-1	-1	-1	-1	-1	-1	-1	1	-1	-1	2	-1	-1	-1	-1	-1	-1	-1	-1	-1	-1	-1	-1	-1	-1	-1	-1	1	-1	-1	-1	-1	-1	2	-1	-1	-1	-1	-1	-1	-1	-1	-1	-1	-1	2	-1	-1	-1
1278602	-1	-1	-1	-1	-1	-1	-1	2	-1	-1	4	-1	-1	-1	-1	-1	-1	-1	-1	-1	-1	-1	-1	-1	-1	-1	-1	3	-1	-1	-1	-1	-1	4	-1	-1	-1	-1	-1	-1	-1	-1	-1	-1	-1	4	-1	-1	-1
1280867	-1	-1	-1	-1	-1	-1	-1	1	-1	-1	-1	-1	-1	-1	-1	-1	-1	-1	-1	-1	-1	-1	-1	-1	-1	-1	-1	1	-1	-1	-1	-1	-1	-1	-1	-1	-1	-1	-1	-1	-1	-1	-1	-1	-1	-1	-1	-1	-1
1281350	-1	-1	-1	-1	-1	-1	-1	1	-1	-1	-1	-1	-1	-1	-1	-1	-1	-1	-1	-1	-1	-1	-1	-1	-1	-1	-1	1	-1	-1	-1	-1	-1	-1	-1	-1	-1	-1	-1	-1	-1	-1	-1	-1	-1	-1	-1	-1	-1
1281725	-1	-1	-1	-1	-1	-1	-1	1	-1	-1	-1	-1	-1	-1	-1	-1	-1	-1	-1	-1	-1	-1	-1	-1	-1	-1	-1	1	-1	-1	-1	-1	-1	-1	-1	-1	-1	-1	-1	-1	-1	-1	-1	-1	-1	-1	-1	-1	-1
1282835	-1	-1	-1	-1	-1	-1	-1	2	-1	-1	-1	-1	-1	-1	-1	-1	-1	-1	-1	-1	-1	-1	-1	-1	-1	-1	-1	1	-1	-1	-1	-1	-1	-1	-1	-1	-1	-1	-1	-1	-1	-1	-1	-1	-1	-1	-1	-1	-1
1283120	-1	-1	-1	-1	-1	-1	-1	-1	-1	-1	-1	-1	-1	-1	-1	-1	-1	-1	-1	-1	-1	-1	-1	-1	-1	-1	-1	2	-1	-1	-1	-1	-1	-1	-1	-1	-1	-1	-1	-1	-1	-1	-1	-1	-1	-1	-1	-1	-1
1284551	2	3	-1	-1	4	11	5	6	7	-1	5	3	-1	-1	8	9	3	10	3	-1	-1	11	12	0	-1	13	-1	-1	3	12	3	14	2	5	9	-1	3	-1	-1	11	3	3	-1	11	-1	5	30	15	-1
1285141	2	-1	-1	-1	0	9	3	4	5	-1	8	7	-1	-1	6	5	7	8	-1	-1	-1	8	5	9	-1	2	-1	-1	7	5	-1	7	10	8	5	-1	-1	-1	-1	9	7	-1	-1	9	-1	8	2	7	-1
1285387	2	-1	-1	-1	2	2	3	4	5	-1	3	5	-1	-1	6	5	5	5	-1	-1	-1	2	5	7	-1	2	-1	-1	5	5	-1	5	2	3	5	-1	-1	-1	-1	2	5	-1	-1	2	-1	3	2	5	-1
1285760	2	-1	-1	-1	0	11	3	0	4	-1	3	12	-1	-1	5	4	6	7	-1	-1	-1	8	7	0	-1	2	-1	-1	9	7	-1	6	10	3	4	-1	-1	-1	-1	11	12	-1	-1	11	-1	3	10	17	-1
1286193	-1	-1	2	-1	3	-1	4	5	-1	6	4	-1	-1	-1	-1	7	-1	-1	-1	-1	-1	0	-1	8	-1	-1	-1	-1	-1	-1	-1	-1	3	4	9	-1	-1	-1	-1	-1	-1	-1	-1	-1	-1	4	3	-1	-1
1287650	-1	-1	2	-1	-1	-1	3	4	-1	2	3	-1	-1	-1	-1	5	-1	-1	-1	-1	-1	-1	-1	-1	-1	-1	-1	-1	-1	-1	-1	-1	-1	3	6	-1	-1	-1	-1	-1	-1	-1	-1	-1	-1	3	-1	-1	-1
1288426	-1	-1	2	-1	-1	-1	3	4	-1	2	3	-1	-1	-1	-1	-1	-1	-1	-1	-1	-1	-1	-1	-1	-1	-1	-1	-1	5	-1	-1	-1	-1	3	-1	-1	-1	-1	-1	-1	-1	-1	-1	-1	-1	3	-1	-1	-1
1288801	1	2	1	3	1	8	4	1	4	1	4	1	5	1	1	4	1	1	2	1	1	1	6	1	1	1	1	7	1	6	2	1	1	4	4	1	2	1	5	1	1	2	1	8	1	4	1	1	1
1289245	2	2	2	2	2	3	3	2	3	2	3	5	2	4	2	3	2	2	2	2	2	2	2	2	2	2	2	2	3	2	2	3	2	3	3	2	2	4	2	2	5	2	4	3	2	3	2	2	2
1289995	2	3	4	5	2	15	6	7	6	4	6	18	8	9	10	6	11	12	3	10	10	13	14	13	10	15	10	5	16	14	3	17	2	6	6	10	3	9	8	13	18	3	9	15	10	6	2	13	10
1291601	2	3	4	5	2	23	6	7	8	4	6	21	9	9	10	8	11	12	13	14	14	15	16	15	0	17	14	18	19	16	13	20	2	6	8	14	3	9	9	15	21	3	22	23	14	6	0	11	14
1293351	2	3	4	5	6	17	7	8	9	4	7	21	10	10	11	9	12	13	3	14	15	16	10	16	15	17	15	18	19	10	3	20	6	7	9	15	3	10	10	16	21	3	10	17	15	7	6	23	15
1295133	2	2	3	4	2	10	5	6	4	3	5	12	7	7	8	4	2	9	2	4	4	7	7	7	4	10	4	1	11	7	26	12	2	5	4	4	2	7	7	7	12	13	7	10	4	5	2	14	4
1296321	2	2	3	4	2	12	5	6	2	3	5	14	7	2	8	2	2	9	2	10	10	11	2	11	10	12	10	13	2	2	2	5	2	5	2	10	2	2	7	11	14	2	2	12	10	5	2	15	10
1297192	2	2	3	4	2	15	1	5	6	3	1	4	7	7	8	6	9	10	2	11	12	13	14	5	12	15	12	16	17	14	2	18	2	1	6	12	2	7	7	5	4	2	7	15	12	1	2	19	12
1298629	2	2	3	4	2	4	5	6	7	3	5	3	4	4	2	7	1	8	2	9	9	10	4	10	9	4	9	4	4	4	2	3	2	5	7	9	2	4	4	10	3	2	4	4	9	5	2	11	9
1299566	1	1	2	3	1	3	3	4	5	2	3	11	3	3	6	5	1	3	1	7	8	9	3	9	7	3	8	10	3	3	1	11	1	3	5	7	1	3	3	9	11	1	3	3	7	3	1	5	7
1300629	1	1	2	3	1	15	4	5	6	2	4	9	7	1	8	9	10	11	1	12	3	13	14	13	12	15	3	16	17	14	1	9	1	4	9	12	1	1	7	13	9	1	1	15	12	4	1	18	12
1302078	2	1	3	4	1	14	5	6	7	3	5	9	1	1	8	6	9	10	1	11	12	13	9	14	15	14	12	16	1	9	1	6	2	5	6	15	1	1	1	13	9	1	1	14	15	5	2	17	15
1303066	1	1	2	3	1	13	4	5	6	2	4	3	7	7	8	9	5	10	1	11	12	13	14	13	7	13	12	15	16	14	1	17	1	4	9	7	1	7	7	13	3	1	7	13	11	4	1	6	7
1304159	2	1	3	4	2	15	5	6	7	3	5	19	8	8	9	10	1	8	1	11	12	13	14	13	8	15	12	16	17	14	1	18	2	5	10	8	1	8	8	13	19	1	8	15	8	5	2	20	8
1305283	2	2	3	4	2	1	5	2	6	3	5	8	7	8	9	10	11	12	2	13	14	5	15	5	13	16	14	17	18	15	2	19	2	5	10	13	2	8	7	5	8	2	8	1	13	5	2	13	20
1306554	2	2	3	4	2	16	5	2	6	3	5	15	7	7	4	8	9	9	2	10	11	5	6	5	10	5	11	12	13	6	2	4	2	5	8	10	2	7	7	14	15	2	7	16	10	5	2	17	10
1307399	2	2	3	4	2	12	5	6	7	3	5	9	8	8	1	9	7	7	2	10	11	5	7	5	10	1	11	12	13	7	2	1	2	5	9	10	14	8	8	15	9	14	8	12	10	5	2	16	10
1307868	2	3	4	5	3	22	6	7	8	4	6	21	9	9	10	11	12	13	3	14	15	6	8	6	1	16	15	17	18	8	3	19	20	6	11	1	16	9	9	6	21	16	9	22	14	6	3	24	23
1309243	2	2	3	4	2	4	2	5	6	3	2	6	2	2	6	7	6	8	2	8	6	2	6	2	6	6	6	4	6	6	2	5	2	2	7	6	6	2	2	2	6	6	2	4	8	2	2	5	6
1309592	2	2	3	4	2	17	5	6	4	3	5	4	7	7	8	9	4	10	2	11	12	13	4	13	12	4	12	14	15	4	2	16	2	5	9	12	4	7	7	13	4	4	7	17	11	5	2	16	12
1310705	2	2	3	4	2	18	5	6	7	3	5	30	8	9	10	11	12	13	2	14	14	5	7	5	14	12	14	6	15	7	2	16	2	5	11	14	17	9	8	5	7	12	9	18	14	5	2	19	14
1311881	2	2	3	4	2	18	5	6	7	3	5	11	8	8	9	10	11	12	2	13	14	5	11	5	13	15	14	6	16	11	2	17	2	5	10	13	11	8	8	5	11	11	8	18	13	5	2	19	13
1312967	2	2	3	4	2	12	5	6	7	3	5	10	8	8	9	10	11	12	2	13	13	5	14	5	13	11	13	6	15	14	2	14	2	5	10	13	16	8	8	5	10	16	8	12	13	5	2	14	13
1313811	2	2	3	4	2	9	5	6	2	3	5	6	6	6	7	6	8	9	2	6	6	8	6	10	6	8	6	11	6	6	2	6	2	5	6	6	2	6	6	8	6	2	6	9	6	5	2	12	6
1314485	2	3	4	5	2	21	6	7	8	4	6	11	9	9	10	11	12	13	2	14	14	6	15	6	14	16	14	17	18	15	2	15	2	6	11	14	2	9	9	6	11	2	9	19	14	6	2	20	14
1316333	2	2	3	4	2	20	5	6	7	3	5	11	8	9	10	11	12	13	2	14	14	5	15	5	14	16	14	17	18	15	2	-1	2	5	11	14	19	9	8	5	11	19	9	20	14	5	2	21	14
1317948	2	2	3	4	2	5	5	6	7	3	5	10	8	8	9	10	11	12	2	13	13	5	14	5	13	15	13	13	7	14	2	16	2	5	17	13	2	8	8	18	10	2	8	5	13	5	2	1	13
1318876	1	1	2	3	1	19	4	1	5	2	4	9	6	7	8	9	6	10	1	11	12	13	14	15	11	16	12	17	14	14	1	18	1	4	9	11	1	7	6	13	9	1	7	19	38	4	1	21	11
1320420	1	1	2	3	1	21	4	1	5	2	4	41	6	7	8	9	10	11	1	12	13	4	14	4	15	16	13	17	18	14	1	19	1	4	9	15	1	7	6	4	20	1	7	21	49	4	1	22	12
1323060	1	1	2	3	1	16	4	1	5	2	4	3	6	7	8	9	4	10	1	11	8	4	12	4	11	6	8	8	13	12	1	14	1	4	15	11	1	7	6	4	3	1	7	16	11	4	1	6	11
1324320	2	2	3	4	2	1	5	2	6	3	5	17	7	7	8	1	9	1	2	10	11	5	12	5	13	14	11	15	16	12	2	1	2	5	1	13	2	7	7	5	17	2	7	1	10	5	2	14	10
1325387	2	2	3	3	2	10	4	2	3	3	4	2	3	3	3	3	3	5	2	6	3	4	7	4	6	8	3	3	9	7	2	9	2	4	3	6	2	3	3	4	2	2	3	10	6	4	2	8	6
1326157	2	2	3	4	2	7	5	2	6	3	5	15	7	7	8	9	10	11	2	2	4	5	7	5	2	12	4	4	13	7	2	14	2	5	9	2	2	7	7	5	15	2	7	7	2	5	2	16	2
1326944	2	2	3	4	2	12	2	2	4	3	34	6	5	5	2	6	7	2	2	8	2	2	9	2	8	10	2	2	11	9	2	1	2	2	6	8	2	5	5	2	6	2	5	12	8	2	2	13	8
1328160	2	2	1	3	2	16	4	2	5	1	4	15	6	6	7	8	9	10	2	11	12	4	2	4	11	1	12	1	13	2	2	14	2	4	8	11	2	6	6	4	15	2	6	16	11	4	2	1	11
1329222	2	2	3	4	2	17	5	2	6	3	5	16	7	7	8	9	10	7	2	11	10	5	12	5	11	13	10	0	14	12	2	15	2	5	9	11	2	7	7	5	16	2	7	17	11	5	2	13	11
1329984	2	2	3	1	2	1	4	2	1	3	4	1	5	6	7	1	8	9	10	11	8	12	13	4	11	5	8	14	15	13	10	1	16	4	1	11	2	6	5	4	1	2	6	1	11	4	2	5	11
1330857	2	2	3	4	2	21	5	6	7	3	5	46	8	8	9	10	11	12	2	13	14	5	15	5	13	16	14	17	18	15	2	19	2	5	10	13	2	8	8	20	10	2	8	21	13	5	2	16	13
1332148	2	2	3	4	2	17	5	6	7	3	5	18	8	8	9	10	11	12	2	1	1	5	13	5	1	14	1	15	16	13	2	17	2	5	10	1	2	8	8	5	18	2	8	17	1	5	2	20	19
1333120	2	2	3	4	2	13	5	4	3	3	5	3	6	6	1	7	8	9	2	10	4	11	6	11	10	1	4	12	3	6	2	1	2	5	1	10	2	6	6	11	3	2	6	13	10	5	2	3	10
1333785	2	2	3	1	2	1	4	2	1	3	4	1	5	5	1	2	2	5	2	1	1	2	1	2	6	2	1	2	1	1	2	1	2	4	2	6	2	5	5	2	1	2	5	1	1	4	2	2	1
1334556	1	2	3	4	1	14	5	6	1	3	5	5	7	8	9	3	1	10	1	11	4	1	11	1	11	3	4	12	1	11	1	13	1	5	3	11	1	8	6	1	5	1	8	14	11	15	1	16	11
1335370	2	3	4	5	2	5	6	7	5	4	6	5	7	7	8	9	10	11	2	12	13	14	15	14	12	5	13	16	17	15	2	18	2	6	9	12	2	7	7	14	5	2	7	5	12	6	2	5	12
1336244	2	1	3	2	2	11	4	5	2	3	4	2	5	5	6	7	2	8	1	2	9	2	5	2	2	2	9	2	2	5	1	10	2	4	7	2	1	5	5	2	2	1	5	11	2	4	2	2	2
1336745	2	3	4	5	2	11	4	4	5	4	4	5	4	4	6	7	2	4	4	5	2	8	9	8	5	4	2	8	5	9	4	4	2	4	7	5	4	4	4	10	5	4	4	11	5	4	2	5	5
1337161	2	2	3	4	2	2	3	3	5	3	3	3	3	3	6	7	2	8	2	9	2	10	2	10	9	10	2	2	9	2	2	3	2	3	7	9	2	3	3	10	3	2	3	2	9	3	2	2	9
1338613	2	3	4	5	2	8	6	7	8	4	6	3	9	9	10	8	2	11	3	8	12	13	12	13	8	13	12	14	8	12	3	15	2	6	8	8	3	9	9	13	3	3	9	8	8	6	2	13	8
1339918	2	1	3	4	2	7	5	6	7	3	5	1	8	9	10	11	2	8	1	7	12	13	8	13	7	13	12	14	15	8	1	16	2	5	11	7	1	9	8	13	17	1	9	7	7	5	2	13	7
1340681	1	1	2	1	1	1	1	1	1	2	1	1	1	1	1	1	1	3	1	1	1	1	1	1	1	1	1	1	1	1	1	1	1	1	1	1	1	1	1	1	1	1	1	1	1	1	1	1	1
1340959	1	1	1	1	1	1	1	1	1	1	1	1	1	1	1	1	1	1	1	1	1	1	1	1	1	1	1	1	1	1	1	1	1	1	1	1	1	1	1	1	1	1	1	1	1	1	1	1	1
1341570	2	1	3	4	2	6	2	5	6	3	2	2	2	2	7	8	2	2	1	9	9	10	11	10	9	10	9	12	2	11	1	6	2	2	8	9	1	2	2	10	2	1	2	6	9	2	2	10	9
1342177	2	3	4	5	2	8	6	7	8	4	6	5	2	9	10	8	11	2	1	12	12	13	14	15	12	16	12	17	5	14	1	8	2	6	8	12	1	9	2	13	5	1	9	8	12	6	2	13	12
1342961	2	1	3	4	2	1	5	6	7	3	5	4	8	9	10	1	11	8	1	12	12	13	14	13	12	15	12	13	4	14	1	1	2	14	1	12	1	9	8	13	4	1	9	1	12	14	2	13	16
1343703	2	1	3	4	2	9	5	6	6	3	5	24	7	7	8	9	10	7	1	11	11	12	13	12	11	12	11	6	14	13	1	15	2	5	9	11	1	7	7	12	16	1	7	9	11	5	2	12	11
1344917	2	1	3	4	2	10	2	5	6	3	2	4	7	7	4	7	1	7	1	2	2	8	2	8	2	8	2	6	9	2	1	6	2	2	7	2	1	7	7	8	4	1	7	10	2	2	2	8	2
1345322	2	3	1	4	2	1	1	1	5	1	1	4	1	1	1	1	2	1	3	1	1	1	1	1	1	1	1	5	1	1	3	1	2	1	1	1	3	1	1	1	4	3	1	1	1	1	2	6	1
1345706	2	3	4	5	2	13	6	5	7	4	6	5	8	8	9	10	2	8	3	6	6	5	10	5	6	5	6	11	12	10	3	10	2	6	10	6	3	8	8	5	5	3	8	13	6	6	2	5	6
1346487	2	3	4	5	2	14	6	7	6	4	6	13	6	8	9	10	2	6	3	6	6	11	10	11	6	11	6	6	10	10	3	12	2	6	10	6	3	8	6	11	13	3	8	14	6	6	2	11	6
1347552	1	1	1	1	1	1	1	1	1	1	1	1	1	1	1	1	1	1	1	1	1	1	1	1	1	1	1	1	1	1	1	1	1	1	1	1	1	1	1	1	1	1	1	1	1	1	1	1	1
1347868	2	2	2	3	2	5	4	5	4	2	4	3	4	6	5	7	8	4	2	9	10	11	12	11	9	13	10	14	5	12	2	6	2	4	7	9	2	6	4	11	3	2	6	5	9	4	2	5	9
1348726	2	2	3	4	2	1	2	5	6	3	2	17	7	8	9	10	11	7	2	2	1	8	12	8	2	13	1	14	15	12	2	16	2	2	10	2	2	8	7	8	17	2	8	1	2	2	2	18	2
1350415	2	2	3	4	2	21	5	6	7	3	5	48	8	9	10	11	12	13	2	14	14	9	8	9	15	16	14	17	18	8	2	19	2	5	11	15	2	9	8	9	20	2	9	21	39	5	2	26	14
1352264	2	2	3	2	2	13	4	5	6	3	26	6	7	8	5	3	5	7	2	5	5	8	9	8	5	8	5	10	11	9	2	12	2	4	3	5	2	8	7	8	6	2	8	13	5	4	2	14	5
1353165	1	1	2	3	1	15	4	5	6	2	4	16	7	8	9	10	11	1	1	12	12	8	13	8	12	0	12	0	14	13	1	15	1	4	10	0	1	8	7	8	16	1	8	15	12	4	1	12	17
1353986	2	2	3	4	2	21	5	6	7	3	5	20	8	9	10	11	12	13	2	14	14	9	15	9	14	16	14	17	18	15	2	19	2	5	11	14	2	9	8	9	20	2	9	21	14	5	2	22	14
1355562	2	2	3	4	2	7	5	6	4	3	5	4	7	7	8	1	1	4	2	7	9	1	10	1	9	1	9	11	12	10	2	13	2	5	1	9	2	7	7	1	4	2	7	7	9	5	2	7	9
1356040	2	2	3	4	2	5	5	6	3	3	5	3	5	5	5	1	1	2	2	7	7	1	8	1	7	1	7	5	9	8	2	5	2	5	1	7	2	5	5	1	3	2	5	5	7	5	2	5	7
1356635	1	1	2	3	1	25	4	-1	5	2	21	32	6	5	7	8	2	9	1	10	10	11	6	12	10	13	14	13	15	16	1	17	1	4	8	14	1	18	6	11	19	1	5	20	10	21	1	25	14
1357130	1	1	2	3	1	15	4	-1	5	2	4	14	6	7	8	3	5	9	1	10	10	0	6	11	10	5	10	12	13	6	1	5	1	4	3	10	1	7	6	0	14	1	7	15	10	4	1	16	10
1358358	1	1	2	-1	1	9	3	4	5	6	3	67	0	7	8	9	10	11	1	12	13	14	15	14	16	10	13	17	18	19	1	20	1	21	9	16	1	7	0	14	22	1	7	9	68	23	1	25	24
1359672	2	2	3	0	2	22	1	4	5	6	1	9	0	7	8	9	10	11	2	12	13	14	15	14	16	17	13	18	19	20	60	21	2	1	9	16	2	7	0	14	9	2	7	22	61	1	2	23	12
1361582	2	2	2	3	2	11	4	-1	4	2	4	10	5	5	2	3	5	5	2	4	3	6	3	6	4	7	3	8	9	3	2	3	2	4	3	4	2	5	5	6	10	2	5	11	4	4	2	12	4
1362136	2	2	3	4	2	17	5	-1	6	3	5	16	7	1	8	1	9	10	2	6	11	12	1	12	6	1	11	13	14	1	2	1	2	5	1	6	2	1	15	12	16	2	1	17	6	5	2	18	6
1363841	2	2	-1	1	2	1	-1	-1	3	-1	-1	9	1	1	4	1	-1	5	2	-1	-1	1	6	1	-1	7	-1	8	1	6	2	1	2	-1	1	-1	2	1	1	1	9	2	1	1	-1	-1	2	10	-1
1364993	1	1	-1	2	1	14	-1	-1	3	-1	-1	13	2	4	5	6	-1	7	1	-1	-1	4	8	4	-1	4	-1	9	10	8	1	11	1	-1	6	-1	1	4	2	12	13	1	4	14	-1	-1	1	15	-1
1366731	1	1	-1	2	1	10	-1	-1	3	-1	-1	11	4	1	5	2	-1	6	1	-1	-1	1	7	1	-1	1	-1	8	9	7	1	10	1	-1	2	-1	1	1	4	1	11	1	1	10	-1	-1	1	10	-1
1368463	1	1	-1	2	1	1	-1	-1	3	-1	-1	18	4	5	6	7	-1	4	1	-1	-1	1	4	1	-1	1	-1	8	3	4	1	9	1	-1	7	-1	1	5	4	1	7	1	5	1	-1	-1	1	10	-1
1369047	2	2	-1	2	2	13	-1	-1	3	-1	-1	20	4	2	5	6	-1	7	2	-1	-1	2	8	2	-1	9	-1	3	10	8	2	11	2	-1	6	-1	2	2	4	2	12	2	2	13	-1	-1	2	14	-1
1369730	1	1	-1	2	1	8	-1	-1	3	-1	-1	6	4	1	5	6	-1	7	1	-1	-1	1	8	1	-1	1	-1	9	10	8	1	11	1	-1	6	-1	1	1	4	12	13	1	1	8	-1	-1	1	8	-1
1371882	1	1	2	3	4	71	0	-1	5	0	0	17	6	7	8	9	-1	10	1	11	12	13	14	13	11	7	12	15	16	17	1	18	1	0	19	12	1	7	20	13	14	1	7	21	57	0	1	23	22
1372929	2	1	-1	3	2	-1	-1	-1	4	-1	-1	6	-1	1	5	3	-1	-1	1	-1	-1	4	6	4	-1	1	-1	-1	7	6	1	-1	2	-1	3	-1	1	1	-1	4	6	1	1	-1	-1	-1	2	-1	-1
1373293	1	2	3	4	1	22	5	6	5	7	5	15	8	1	9	4	10	11	1	12	13	14	15	14	16	17	12	10	18	15	1	19	1	20	4	0	1	1	21	14	15	1	1	22	43	5	1	1	16
1373624	1	1	-1	1	1	5	2	-1	2	-1	2	4	-1	1	1	2	-1	3	1	0	-1	1	4	1	0	1	-1	-1	1	4	1	5	1	2	1	0	1	1	-1	1	4	1	1	5	-1	2	1	1	0
1374113	2	2	3	4	2	42	5	6	7	3	5	7	8	7	9	10	11	7	2	12	13	14	7	14	12	14	13	0	15	7	2	16	2	5	10	12	2	7	8	14	7	2	7	16	12	5	2	14	12
1375817	2	2	3	4	2	15	5	6	7	3	5	12	8	1	5	2	9	1	2	10	11	5	12	5	10	5	11	13	14	12	2	10	2	5	2	10	2	1	8	5	12	2	1	15	10	5	2	5	10
1376558	2	2	3	2	2	43	4	5	6	3	4	20	7	8	9	10	11	8	2	12	13	14	15	16	17	9	13	18	19	15	2	12	2	4	10	17	2	8	7	14	20	2	8	21	12	4	2	22	17
1377463	2	2	3	2	2	21	4	5	6	3	4	15	7	8	2	9	10	11	2	12	13	14	15	16	12	2	13	17	18	15	2	12	2	19	9	12	2	20	7	14	15	2	8	21	12	4	2	22	12
1378395	2	2	3	2	2	7	4	5	1	3	4	1	6	7	8	7	7	7	2	9	7	10	6	8	9	8	7	7	7	6	2	11	2	4	7	9	2	7	6	10	1	2	7	7	9	4	2	4	9
1379204	2	2	3	4	2	17	5	6	7	3	5	1	8	8	1	4	9	10	2	11	12	2	13	1	4	1	12	14	15	13	2	16	2	5	4	4	2	8	8	2	1	2	8	17	4	5	2	18	4
1379841	2	2	3	4	2	15	5	6	7	3	5	2	8	9	2	4	10	11	2	12	13	13	14	2	12	2	13	15	16	14	2	17	2	5	4	12	2	9	8	13	2	2	9	15	12	5	2	15	12
1380690	1	1	2	3	1	21	4	5	6	2	4	17	7	8	9	10	11	12	1	13	14	14	15	16	13	17	14	18	19	15	1	17	1	4	10	13	1	8	7	14	20	1	8	21	13	4	1	22	13
1382255	1	1	2	1	1	8	3	1	4	2	3	13	5	5	1	6	4	4	1	7	1	1	8	1	4	1	1	4	4	8	1	4	1	3	6	4	1	5	5	1	1	1	5	8	4	3	1	4	9
1382911	2	2	3	4	2	18	5	6	7	3	0	9	8	8	9	9	10	11	2	12	13	13	14	9	12	15	13	16	17	14	2	9	2	5	9	12	2	8	8	13	9	2	8	18	12	5	2	12	12
1383678	2	2	3	1	2	1	1	4	5	3	1	4	6	6	7	8	9	10	2	11	12	12	11	7	11	13	12	14	1	11	2	4	2	1	8	11	2	6	6	12	4	2	6	1	27	1	2	15	11
1384655	1	1	2	1	1	1	1	3	4	2	1	5	4	4	5	1	1	4	1	4	5	5	1	5	4	1	5	6	1	1	1	5	1	1	1	4	7	4	4	5	5	1	4	1	4	1	1	8	4
1384957	1	1	2	3	1	15	4	5	6	2	4	7	7	7	7	3	8	6	9	8	10	10	11	7	8	12	10	13	3	11	9	14	1	4	3	8	1	7	7	10	7	1	7	15	8	16	1	17	8
1385700	1	1	2	3	1	11	3	3	4	2	3	1	5	5	1	3	6	7	1	6	8	3	9	10	6	11	8	4	3	9	1	1	1	3	3	6	1	5	5	12	1	1	5	11	6	3	1	14	13
1386658	1	1	1	1	1	1	1	1	1	1	1	1	2	2	1	1	3	4	1	5	6	6	1	1	5	1	6	1	1	1	1	1	1	1	1	5	1	2	2	6	1	1	2	1	5	1	1	7	5
1387027	1	2	3	4	1	13	5	6	4	3	5	11	7	7	1	5	4	6	1	8	9	10	11	12	8	13	9	4	14	11	1	5	15	5	5	8	1	7	7	10	11	1	7	13	8	5	1	1	8
1387539	1	1	2	1	1	1	3	1	1	2	3	1	1	1	1	4	5	1	1	6	7	7	1	1	8	1	7	5	1	1	1	9	1	3	4	8	1	1	1	7	1	1	1	1	6	3	1	1	6
1388168	2	1	3	4	1	12	5	6	6	3	11	4	6	6	7	4	6	6	1	6	4	8	4	9	6	4	4	6	10	4	1	8	1	11	4	6	1	6	6	8	4	1	6	12	6	11	1	13	6
1388611	1	1	2	1	1	14	3	4	5	2	3	13	6	6	7	8	9	9	1	10	11	1	1	1	10	3	11	5	12	1	1	1	1	3	8	10	1	6	6	1	13	1	6	14	10	3	1	15	10
1389279	1	1	2	2	1	7	3	4	1	2	3	2	5	1	2	1	1	1	1	5	5	6	2	2	5	2	5	1	2	2	1	2	1	3	1	5	1	1	5	6	2	1	1	7	5	3	1	8	5
1389861	1	1	1	2	1	1	1	3	4	1	1	26	2	1	1	2	1	3	1	5	2	1	6	7	2	1	2	8	1	6	1	1	1	1	2	9	1	1	2	1	10	1	1	1	2	1	1	2	2
1390888	1	1	2	3	1	19	4	5	6	2	4	18	7	8	1	9	10	4	1	3	11	4	12	13	14	15	11	16	17	12	1	1	1	4	9	14	1	8	7	4	18	1	8	19	3	4	1	9	20
1392561	2	2	3	4	2	14	5	6	7	3	5	13	6	6	2	8	6	6	2	4	9	6	10	6	4	11	9	6	6	10	2	12	2	5	8	4	2	6	6	6	13	2	6	14	24	5	2	15	4
1393544	2	2	3	4	2	15	5	2	6	3	5	9	7	8	2	9	5	10	2	4	4	5	11	12	4	2	4	13	8	11	2	14	2	5	9	4	2	8	7	5	9	2	8	15	4	5	2	9	4
1394167	2	2	3	1	2	14	4	5	6	3	4	3	2	2	7	8	9	10	2	1	1	4	11	2	1	12	1	13	3	11	2	0	2	4	8	1	2	2	2	4	3	2	2	14	1	4	2	3	1
1395634	1	1	2	3	1	10	1	4	1	2	1	5	1	1	5	6	7	8	1	3	3	1	9	1	3	5	3	1	5	9	1	1	1	1	6	3	1	1	1	1	5	1	1	10	3	1	1	1	3
1395933	2	2	3	4	2	21	5	6	7	3	5	33	8	8	9	10	11	12	2	4	13	5	14	15	4	16	13	17	18	14	2	15	2	5	10	4	19	8	8	5	20	2	8	21	4	5	2	22	4
1398229	2	2	3	4	2	21	5	6	7	3	5	15	8	8	9	10	11	12	2	11	13	14	15	16	11	17	13	18	19	15	2	20	2	5	10	11	2	8	8	14	15	2	8	21	11	5	2	22	11
1399165	2	2	3	4	2	1	2	5	6	3	2	13	2	7	8	9	2	10	2	11	2	12	13	14	11	15	2	2	16	13	2	17	2	2	9	11	2	2	2	12	13	2	2	1	11	2	2	23	11
1400199	2	2	3	4	2	8	5	6	4	3	5	14	7	7	4	8	9	10	2	7	7	11	4	12	7	12	7	13	4	4	30	8	2	5	8	7	2	7	7	11	14	2	7	8	7	5	2	8	7
1401155	2	2	3	2	2	17	4	5	6	3	4	16	7	7	8	9	10	11	2	12	12	13	6	14	12	13	12	7	15	6	2	9	2	4	9	12	2	7	7	13	16	2	7	17	12	4	2	9	12
1402781	2	2	3	2	2	14	4	5	1	3	4	13	6	6	7	8	9	10	2	6	6	11	1	5	6	5	6	6	12	1	2	12	2	4	8	6	2	6	6	11	13	2	6	14	6	4	2	15	6
1403373	2	1	3	4	1	18	5	6	7	3	5	16	8	9	10	11	12	13	1	8	8	5	14	15	8	15	8	8	16	14	1	17	2	5	11	8	1	9	8	5	16	1	9	18	8	5	2	19	8
1404347	1	1	2	3	1	17	4	5	6	2	4	5	7	8	9	10	11	12	1	4	8	4	13	14	8	15	8	16	5	13	1	5	1	4	10	8	1	8	7	4	5	1	8	17	8	4	1	19	8
1405588	1	0	0	0	2	0	0	0	3	0	0	74	4	5	6	0	7	8	1	9	10	-1	11	0	10	12	10	13	14	11	1	0	15	0	16	10	1	17	18	0	19	1	5	0	10	0	1	0	10
1406965	2	3	0	4	5	29	6	7	8	0	21	97	9	10	11	0	0	0	12	13	14	6	0	15	16	0	0	17	18	0	128	19	20	21	0	22	23	24	25	6	26	27	28	29	129	30	130	-1	31
1408400	2	2	3	4	2	11	4	5	6	3	4	4	7	8	9	4	4	4	0	4	4	4	4	1	4	1	4	10	4	4	2	4	2	4	4	4	2	8	7	4	4	2	8	11	4	4	2	4	4
1409760	2	1	3	2	2	2	2	2	4	3	2	2	5	2	6	0	0	7	0	8	0	2	9	2	10	2	0	11	0	9	26	0	12	2	2	13	1	2	5	2	2	2	2	2	35	2	0	21	14
1411751	2	2	3	4	2	4	5	4	6	3	5	10	4	5	7	4	5	7	2	5	8	5	5	2	9	2	8	5	10	5	2	11	2	5	4	9	2	5	4	5	10	2	5	4	9	5	2	4	9
1412844	2	2	3	4	2	21	5	6	1	3	5	36	7	8	9	10	11	12	2	13	14	15	16	1	13	1	17	18	19	16	2	0	2	5	10	20	2	8	7	15	19	2	8	21	13	5	2	23	20
1414540	2	2	1	2	2	1	3	4	1	1	3	2	1	2	5	4	6	1	2	4	4	3	3	1	4	1	4	1	2	3	2	1	2	3	4	4	2	2	1	3	2	2	2	1	4	3	2	3	4
1415134	2	2	3	4	2	19	5	6	7	3	5	18	8	9	10	11	12	13	2	7	7	5	14	15	7	1	7	1	16	14	2	17	2	5	11	7	2	9	8	5	18	2	9	19	7	5	2	5	7
1416213	2	2	3	4	2	18	5	6	5	3	5	17	7	8	9	10	11	12	2	13	13	5	6	14	13	1	13	1	15	6	2	16	2	5	10	13	2	8	7	5	17	2	8	18	13	5	2	19	13
1418042	2	2	3	4	2	4	1	5	1	3	1	1	6	1	1	7	8	1	2	5	5	1	1	6	5	9	5	9	1	1	2	1	2	1	7	5	2	1	6	1	1	2	1	4	5	10	2	9	5
1418667	2	2	3	4	2	4	2	5	6	3	2	1	4	6	6	7	2	8	2	2	8	2	6	9	2	10	8	10	6	6	2	6	2	2	4	2	2	6	4	2	1	2	6	4	2	2	2	4	2
1419516	2	2	3	4	2	4	5	6	3	3	5	14	4	3	7	4	8	9	2	10	10	5	5	11	10	12	10	12	3	5	2	13	2	5	4	10	2	3	4	5	14	2	3	15	10	5	2	16	10
1420155	1	1	2	3	1	6	2	4	2	2	2	6	5	2	2	6	1	7	1	7	7	2	8	7	7	9	7	9	2	8	1	1	1	2	6	7	1	2	5	2	6	1	2	6	7	2	1	9	7
1420942	1	1	2	1	1	13	3	4	5	2	3	1	6	5	7	1	6	8	1	9	9	10	11	12	9	13	9	14	15	11	1	1	16	3	1	9	17	5	6	10	1	1	5	13	34	3	1	13	9
1422161	1	1	2	3	1	17	4	5	6	2	4	6	7	6	8	9	9	1	10	11	11	12	13	12	11	14	11	14	15	13	10	16	1	4	9	11	1	6	7	12	6	1	6	17	11	4	1	14	11
1423471	2	2	3	4	2	12	5	1	4	3	5	4	6	4	7	4	4	8	2	9	9	1	6	1	10	8	9	11	4	6	2	6	2	5	4	10	2	4	6	1	4	2	4	12	9	5	2	1	9
1424529	2	2	3	4	2	8	2	5	4	3	2	5	5	5	2	5	5	4	2	5	5	1	6	1	5	7	5	8	5	6	2	2	2	2	5	5	2	5	5	1	5	2	5	8	5	2	2	9	5
1424959	2	2	3	4	2	9	4	1	5	3	4	6	4	6	2	4	4	5	2	1	1	7	1	8	1	9	1	10	6	1	2	11	2	4	4	1	2	6	4	7	6	2	6	9	1	4	2	12	1
1426451	2	2	3	4	2	13	4	5	6	3	4	12	2	7	8	4	4	6	2	1	1	9	2	2	1	10	1	11	12	2	2	2	2	4	4	1	2	7	2	9	12	2	7	13	1	4	2	2	1
1427345	2	2	3	4	2	13	5	6	7	3	5	12	2	8	9	5	5	7	2	1	1	2	1	2	1	2	1	10	8	1	2	11	2	5	5	1	2	8	2	2	12	2	8	13	1	5	2	2	1
1428865	1	1	2	1	1	4	1	3	4	2	1	4	1	4	1	1	1	4	1	5	1	1	1	1	1	1	1	4	4	1	1	1	1	1	1	1	1	4	1	1	4	1	4	4	1	1	1	1	6
1429401	2	1	3	1	1	8	4	5	6	3	4	1	4	1	1	1	1	1	1	7	1	4	1	4	1	8	1	1	1	1	1	1	2	4	1	1	1	1	4	4	1	1	1	8	1	4	2	1	1
1429909	1	1	2	1	1	6	3	4	5	2	3	1	3	1	6	1	5	5	1	1	1	3	1	3	1	6	1	1	1	1	1	1	1	3	1	1	1	1	3	3	1	1	1	6	1	3	1	7	1
1430660	1	1	1	1	1	1	1	1	1	1	1	1	1	1	1	1	1	1	1	1	1	1	1	1	1	1	1	1	1	1	1	1	1	1	1	1	1	1	1	1	1	1	1	1	1	1	1	1	1
1430935	0	0	2	3	0	0	0	4	5	2	0	0	6	0	7	0	0	8	0	9	0	10	0	0	11	5	0	0	0	0	0	0	12	0	13	11	0	0	14	10	15	0	0	0	42	0	0	24	9
1432387	2	1	3	4	1	1	5	6	7	3	5	12	8	1	9	1	9	7	1	10	9	5	5	5	10	1	9	9	1	5	1	11	2	5	1	10	1	1	8	5	12	1	1	1	10	5	2	1	10
1433113	1	1	2	3	1	10	4	5	1	2	4	6	1	1	6	1	3	1	1	6	7	4	8	4	6	1	7	3	6	8	1	9	1	4	1	6	1	1	1	4	1	1	1	10	6	4	19	1	6
1433666	1	1	2	3	1	21	4	5	6	2	4	30	7	6	8	9	10	11	1	12	6	13	14	13	15	16	6	17	18	14	1	19	1	4	9	15	1	6	7	13	20	1	6	21	12	4	1	6	12
1435402	1	1	2	2	1	1	1	3	4	2	1	10	2	2	1	5	2	4	1	6	2	7	8	7	6	2	2	2	2	8	1	9	1	1	5	6	1	2	2	7	10	1	2	1	6	1	1	2	6
1435893	1	1	2	3	1	12	4	5	6	2	4	14	1	7	1	8	7	6	1	9	10	11	8	11	9	10	10	7	12	8	1	13	1	4	8	9	1	7	1	11	14	1	7	12	9	4	1	10	9
1436367	2	3	4	5	6	3	7	0	8	4	7	22	9	10	11	12	10	8	13	14	10	15	16	15	17	18	10	19	20	16	3	21	2	7	12	17	3	10	9	15	22	3	10	3	14	7	2	10	14
1437712	2	2	3	2	2	2	4	4	5	3	4	13	6	4	7	8	4	9	2	10	4	10	4	10	10	4	4	4	11	4	2	12	2	4	8	10	2	4	6	10	13	2	4	2	10	4	2	4	10
1438398	2	3	4	5	2	23	6	7	8	4	6	37	9	10	11	12	13	14	2	6	15	16	17	18	15	19	15	13	20	17	2	21	2	6	12	15	2	10	9	16	22	2	10	23	6	24	2	25	15
1441589	2	2	3	4	2	20	5	6	6	3	18	17	7	8	9	10	11	12	2	13	14	15	16	15	17	6	14	11	4	16	2	10	2	18	10	17	2	8	7	15	19	2	8	20	33	21	2	28	17
1442763	2	2	3	4	2	1	5	6	7	3	7	18	8	9	10	11	12	13	2	14	15	16	17	16	5	15	15	12	4	17	2	11	2	7	11	5	2	9	8	16	7	2	9	1	7	7	2	19	18
1444015	2	2	3	4	2	20	5	6	6	3	18	16	7	8	9	10	11	12	2	13	14	7	15	7	16	0	14	11	17	15	2	10	2	18	10	16	2	8	7	7	19	2	8	20	54	18	2	22	21
1445869	2	2	3	4	2	10	5	6	0	3	6	5	7	8	9	10	11	12	2	13	9	7	6	7	5	6	9	11	14	6	2	10	2	6	10	5	2	15	7	7	16	2	17	10	13	6	2	6	5
1448031	2	2	3	4	2	19	5	6	7	3	20	5	8	9	10	11	12	4	2	13	13	14	6	14	5	6	13	12	9	6	2	15	2	16	11	5	2	9	8	14	17	18	9	19	13	20	2	21	5
1449759	2	2	3	4	2	21	5	6	5	3	20	5	7	8	9	10	11	12	13	14	15	16	17	16	5	18	15	11	19	17	2	10	2	20	10	5	2	8	7	16	4	2	8	21	14	20	2	6	5
1451247	2	2	1	3	2	3	3	1	3	1	3	3	3	4	5	2	3	3	2	1	3	1	1	1	3	1	3	3	3	1	2	2	2	3	2	3	2	4	3	1	6	2	4	3	1	3	2	1	3
1451545	2	2	3	4	2	8	5	1	6	3	16	5	7	8	9	10	11	4	2	12	13	14	15	14	5	1	13	11	4	15	2	10	2	16	10	5	2	8	7	14	4	2	8	8	12	16	2	1	5
1452178	2	2	3	4	2	20	5	6	7	3	19	5	8	9	10	11	12	13	2	5	14	15	16	15	5	17	14	12	18	16	2	11	2	19	11	5	2	9	8	15	4	2	9	20	5	19	2	1	5
1452776	2	2	3	4	2	1	5	6	7	3	18	1	8	9	10	11	12	1	2	13	14	15	16	15	5	1	14	12	1	16	2	17	2	18	11	5	2	9	8	15	1	2	9	1	5	18	2	1	5
1453782	1	2	3	4	1	4	5	4	1	3	4	1	1	4	1	4	4	1	1	5	5	6	4	6	5	1	5	4	1	4	1	1	1	4	4	5	1	4	1	6	1	1	4	4	5	4	1	1	5
1454071	2	2	3	4	2	6	5	6	1	3	2	6	6	6	2	7	7	1	2	2	8	9	7	9	2	1	8	7	1	7	2	9	2	2	7	2	2	6	6	9	6	2	6	6	2	2	2	1	2
1454874	1	1	2	3	1	9	1	2	4	2	6	5	5	1	6	7	7	1	1	1	1	8	7	8	1	1	1	7	1	7	1	8	1	6	7	1	1	1	5	8	5	1	1	9	1	6	1	1	1
1455235	2	2	3	4	2	19	5	6	7	3	6	19	8	9	10	11	12	13	2	5	5	14	15	14	5	1	5	16	17	15	2	18	2	6	11	5	2	9	8	14	19	2	9	19	5	6	2	20	5
1456930	1	1	1	2	1	5	1	1	1	1	1	1	1	1	1	1	3	1	1	1	1	1	2	1	1	1	1	3	1	2	1	1	1	4	1	1	1	1	1	1	1	1	1	5	1	1	1	1	1
1457201	2	2	3	4	2	5	5	6	1	3	8	8	7	8	9	10	8	1	2	11	5	8	8	8	5	1	5	8	10	8	2	1	2	8	10	5	2	8	7	8	8	2	8	5	5	8	2	1	12
1457683	1	1	2	3	1	4	4	1	1	2	1	1	1	1	1	1	1	1	1	4	4	5	1	5	4	1	4	1	1	1	1	1	1	1	1	4	1	1	1	5	1	1	1	4	4	1	1	1	4
1458126	2	2	3	4	2	18	5	6	1	3	5	12	7	8	9	10	11	12	2	13	1	8	14	8	1	1	1	11	15	14	2	16	17	5	10	1	2	8	7	8	12	2	8	18	31	5	2	19	1
1459488	2	2	3	4	2	13	5	6	7	3	5	1	8	8	1	9	10	1	2	11	11	8	10	8	11	4	11	10	1	10	2	12	2	5	9	11	2	8	8	8	1	2	8	13	11	5	2	18	11
1459846	2	2	3	4	2	24	5	6	7	3	5	33	8	8	9	10	11	12	2	13	14	8	15	8	16	17	14	18	12	15	2	19	2	5	10	16	2	8	8	8	20	21	8	22	39	5	2	23	16
1461030	2	2	2	3	2	8	4	5	2	2	4	11	6	6	2	2	7	8	2	9	9	4	9	4	9	7	9	2	8	9	2	10	2	4	2	9	2	6	6	4	11	2	6	8	9	4	2	12	9
1461839	2	2	3	4	2	2	5	4	6	3	5	14	4	7	4	8	9	1	2	10	10	11	1	11	10	12	10	13	1	1	2	4	2	5	8	10	2	7	4	11	14	2	7	2	10	5	2	15	10
1462624	-1	-1	-1	-1	-1	-1	-1	-1	-1	-1	-1	-1	-1	-1	-1	-1	-1	-1	-1	-1	-1	-1	-1	-1	-1	-1	-1	-1	-1	-1	-1	-1	-1	-1	-1	-1	-1	-1	-1	-1	-1	-1	-1	-1	-1	-1	-1	-1	-1
1468164	2	3	-1	-1	2	2	-1	-1	-1	-1	-1	-1	-1	4	-1	-1	5	6	2	7	7	-1	8	-1	7	-1	7	9	8	8	2	-1	2	-1	-1	7	2	4	-1	-1	-1	2	4	2	7	-1	2	-1	7
1469699	2	2	3	4	2	2	5	6	7	3	5	2	7	2	8	9	2	2	2	2	2	5	10	5	2	7	2	2	10	10	2	11	2	5	9	2	2	2	7	5	2	2	2	2	2	5	2	2	2
1470849	2	2	3	4	2	2	5	6	7	3	5	18	8	9	10	11	12	13	2	2	14	5	15	5	2	8	14	16	15	15	2	17	2	5	11	2	2	9	8	5	18	2	9	2	2	5	2	19	2
1472456	2	2	3	4	2	2	3	5	6	3	3	12	3	2	7	8	2	9	2	10	11	3	8	3	2	7	11	3	8	8	2	1	2	3	8	2	2	2	3	3	12	2	2	2	22	3	2	13	2
1472982	2	2	3	4	2	2	5	4	6	3	5	3	7	8	6	9	10	11	2	3	12	5	3	5	3	6	12	13	3	3	2	10	2	14	9	3	2	8	7	5	3	2	8	2	2	5	2	15	3
1473786	2	2	3	4	2	2	5	6	7	3	5	37	8	9	7	10	11	12	2	13	14	15	16	15	13	7	14	12	16	16	2	17	2	14	0	13	2	9	8	15	13	2	9	18	36	5	2	52	13
1476786	2	2	3	4	2	2	5	6	7	3	5	13	8	9	7	10	11	12	2	13	14	7	11	7	13	7	14	8	15	11	2	16	2	14	10	13	2	9	8	7	13	2	9	2	33	5	2	18	13
1478113	2	2	3	4	5	2	6	7	8	3	6	59	9	10	11	12	13	14	2	15	16	17	18	17	15	19	16	20	21	18	2	22	2	6	12	15	2	10	9	17	23	2	10	2	51	6	2	20	24
1479981	2	2	3	4	2	2	5	6	7	3	5	18	8	9	10	11	12	13	2	14	15	6	6	6	14	16	15	17	18	6	39	19	2	5	11	14	2	20	8	6	18	21	20	2	32	5	2	5	14
1481177	2	2	3	4	2	2	5	6	7	3	5	32	1	8	9	10	11	9	2	12	13	14	15	14	16	17	13	18	4	15	2	19	2	5	10	16	2	8	1	14	4	2	8	2	36	5	2	21	12
1482210	2	2	3	4	2	11	5	6	5	3	5	4	7	5	8	5	9	10	2	11	12	13	14	13	11	5	12	5	4	14	2	15	2	5	5	11	2	5	7	13	4	2	5	11	15	5	2	5	11
1483060	1	1	1	2	1	4	1	1	1	1	1	2	1	1	3	1	1	3	1	4	1	1	1	1	4	5	1	3	2	1	1	1	1	1	1	4	1	1	1	1	2	1	1	4	3	1	1	1	4
1483508	2	2	3	4	2	14	5	6	7	3	5	20	8	9	10	11	12	13	2	14	15	16	15	16	14	17	15	11	18	15	2	19	2	5	11	14	2	9	8	16	20	2	9	14	11	5	2	21	14
1484884	2	2	3	4	2	16	5	6	7	3	5	15	8	9	10	4	11	7	2	11	12	13	7	13	11	14	12	11	15	7	2	11	2	5	4	11	2	9	8	13	15	2	9	16	4	5	2	17	11
1485650	2	2	3	1	2	11	4	5	6	3	4	4	2	7	2	4	4	8	2	6	4	9	6	9	6	10	4	4	4	6	2	4	2	4	4	6	2	7	2	9	4	2	7	11	22	4	2	1	6
1486643	2	3	4	5	2	17	6	7	8	4	6	20	9	8	10	11	12	8	2	13	14	15	16	15	13	17	14	18	14	16	2	19	2	6	11	13	2	8	9	15	20	2	8	17	26	6	2	6	13
1487864	0	2	3	4	2	23	5	6	7	3	5	21	8	8	9	4	5	0	2	10	11	4	12	13	2	14	11	4	15	12	2	2	16	17	18	2	2	8	19	20	21	22	8	23	11	5	22	35	24
1488824	2	-1	3	-1	4	12	-1	-1	5	3	-1	-1	-1	-1	6	-1	-1	7	-1	8	-1	-1	1	-1	-1	-1	-1	-1	4	1	-1	-1	9	10	-1	-1	-1	-1	0	9	-1	11	-1	12	-1	-1	11	20	4
1489160	-1	-1	2	-1	3	9	-1	-1	4	2	-1	-1	-1	-1	-1	-1	-1	5	-1	6	-1	-1	-1	-1	-1	-1	-1	-1	7	-1	-1	-1	8	-1	-1	-1	-1	-1	-1	-1	-1	-1	-1	9	-1	-1	-1	16	7
1489586	-1	-1	-1	-1	-1	-1	-1	-1	2	-1	-1	-1	-1	-1	-1	-1	-1	-1	-1	-1	-1	-1	-1	-1	-1	-1	-1	-1	-1	-1	-1	-1	-1	-1	-1	-1	-1	-1	-1	-1	-1	-1	-1	-1	-1	-1	-1	-1	-1
1489909	-1	-1	-1	-1	-1	-1	-1	-1	2	-1	-1	-1	-1	-1	-1	-1	-1	-1	-1	-1	-1	-1	-1	-1	-1	-1	-1	-1	-1	-1	-1	-1	-1	-1	-1	-1	-1	-1	-1	-1	-1	-1	-1	-1	-1	-1	-1	-1	-1
1491998	-1	-1	-1	-1	-1	-1	-1	-1	-1	-1	-1	-1	-1	-1	-1	-1	-1	-1	-1	-1	-1	-1	-1	-1	-1	-1	-1	-1	-1	-1	-1	-1	-1	-1	-1	-1	-1	-1	-1	-1	-1	-1	-1	-1	-1	-1	-1	-1	-1
1497027	-1	-1	-1	-1	-1	-1	-1	-1	2	-1	-1	-1	-1	-1	-1	-1	-1	-1	-1	-1	-1	-1	-1	-1	-1	-1	-1	-1	-1	-1	-1	-1	-1	-1	-1	-1	-1	-1	-1	-1	-1	-1	-1	-1	-1	-1	-1	-1	-1
1498538	-1	-1	-1	-1	-1	-1	-1	-1	2	-1	-1	-1	-1	-1	-1	-1	-1	-1	-1	-1	-1	-1	-1	-1	-1	-1	-1	-1	-1	-1	-1	-1	-1	-1	-1	-1	-1	-1	-1	-1	-1	-1	-1	-1	-1	-1	-1	-1	-1
1501812	-1	-1	-1	-1	-1	-1	-1	-1	2	-1	-1	-1	-1	-1	-1	-1	-1	-1	-1	-1	-1	-1	-1	-1	-1	-1	-1	-1	-1	-1	-1	-1	-1	-1	-1	-1	-1	-1	-1	-1	-1	-1	-1	-1	-1	-1	-1	-1	-1
1502394	-1	-1	-1	-1	-1	-1	-1	-1	2	-1	-1	-1	-1	-1	-1	-1	-1	-1	-1	-1	-1	-1	-1	-1	-1	-1	-1	-1	-1	-1	-1	-1	-1	-1	-1	-1	-1	-1	-1	-1	-1	-1	-1	-1	-1	-1	-1	-1	-1
1502947	-1	-1	-1	-1	-1	-1	-1	-1	2	-1	-1	-1	-1	-1	-1	-1	-1	-1	-1	-1	-1	-1	-1	-1	-1	-1	-1	-1	-1	-1	-1	-1	-1	-1	-1	-1	-1	-1	-1	-1	-1	-1	-1	-1	-1	-1	-1	-1	-1
1503393	-1	-1	-1	-1	-1	-1	-1	-1	1	-1	-1	-1	-1	-1	-1	-1	-1	-1	-1	-1	-1	-1	-1	-1	-1	-1	-1	-1	-1	-1	-1	-1	-1	-1	-1	-1	-1	-1	-1	-1	-1	-1	-1	-1	-1	-1	-1	-1	-1
1503800	-1	-1	-1	-1	-1	-1	-1	-1	2	-1	-1	-1	-1	-1	-1	-1	-1	-1	-1	-1	-1	-1	-1	-1	-1	-1	-1	-1	-1	-1	-1	-1	-1	-1	-1	-1	-1	-1	-1	-1	-1	-1	-1	-1	-1	-1	-1	-1	-1
1504144	-1	-1	-1	-1	-1	-1	-1	-1	2	-1	-1	-1	-1	-1	-1	-1	-1	-1	-1	-1	-1	-1	-1	-1	-1	-1	-1	-1	-1	-1	-1	-1	-1	-1	-1	-1	-1	-1	-1	-1	-1	-1	-1	-1	-1	-1	-1	-1	-1
1504505	-1	-1	-1	-1	-1	-1	-1	-1	2	-1	-1	-1	-1	-1	-1	-1	-1	-1	-1	-1	-1	-1	-1	-1	-1	-1	-1	-1	-1	-1	-1	-1	-1	-1	-1	-1	-1	-1	-1	-1	-1	-1	-1	-1	-1	-1	-1	-1	-1
1504940	-1	-1	-1	-1	-1	-1	-1	-1	2	-1	-1	-1	-1	-1	-1	-1	-1	-1	-1	-1	-1	-1	-1	-1	-1	-1	-1	-1	-1	-1	-1	-1	-1	-1	-1	-1	-1	-1	-1	-1	-1	-1	-1	-1	-1	-1	-1	-1	-1
1505184	-1	-1	-1	-1	-1	-1	-1	-1	2	-1	-1	-1	-1	-1	-1	-1	-1	-1	-1	-1	-1	-1	-1	-1	-1	-1	-1	-1	-1	-1	-1	-1	-1	-1	-1	-1	-1	-1	-1	-1	-1	-1	-1	-1	-1	-1	-1	-1	-1
1506083	-1	-1	-1	-1	-1	-1	-1	-1	2	-1	-1	-1	-1	-1	-1	-1	-1	-1	-1	-1	-1	-1	-1	-1	-1	-1	-1	-1	-1	-1	-1	-1	-1	-1	-1	-1	-1	-1	-1	-1	-1	-1	-1	-1	-1	-1	-1	-1	-1
1506785	-1	-1	-1	-1	-1	-1	-1	-1	2	-1	-1	-1	-1	-1	-1	-1	-1	-1	-1	-1	-1	-1	-1	-1	-1	-1	-1	-1	-1	-1	-1	-1	-1	-1	-1	-1	-1	-1	-1	-1	-1	-1	-1	-1	-1	-1	-1	-1	-1
1508139	-1	-1	-1	-1	-1	-1	-1	-1	2	-1	-1	-1	-1	-1	-1	-1	-1	-1	-1	-1	-1	-1	-1	-1	-1	-1	-1	-1	-1	-1	-1	-1	-1	-1	-1	-1	-1	-1	-1	-1	-1	-1	-1	-1	-1	-1	-1	-1	-1
1509720	-1	-1	-1	-1	-1	-1	-1	-1	2	-1	-1	-1	-1	-1	-1	-1	-1	-1	-1	-1	-1	-1	-1	-1	-1	-1	-1	-1	-1	-1	-1	-1	-1	-1	-1	-1	-1	-1	-1	-1	-1	-1	-1	-1	-1	-1	-1	-1	-1
1511020	-1	-1	-1	-1	-1	-1	-1	-1	2	-1	-1	-1	-1	-1	-1	-1	-1	-1	-1	-1	-1	-1	-1	-1	-1	-1	-1	-1	-1	-1	-1	-1	-1	-1	-1	-1	-1	-1	-1	-1	-1	-1	-1	-1	-1	-1	-1	-1	-1
1511679	-1	-1	-1	-1	-1	-1	-1	-1	2	-1	-1	-1	-1	-1	-1	-1	-1	-1	-1	-1	-1	-1	-1	-1	-1	-1	-1	-1	-1	-1	-1	-1	-1	-1	-1	-1	-1	-1	-1	-1	-1	-1	-1	-1	-1	-1	-1	-1	-1
1512406	-1	-1	-1	-1	-1	-1	-1	-1	2	-1	-1	-1	-1	-1	-1	-1	-1	-1	-1	-1	-1	-1	-1	-1	-1	-1	-1	-1	-1	-1	-1	-1	-1	-1	-1	-1	-1	-1	-1	-1	-1	-1	-1	-1	-1	-1	-1	-1	-1
1513566	-1	-1	-1	-1	-1	-1	-1	-1	2	-1	-1	-1	-1	-1	-1	-1	-1	-1	-1	-1	-1	-1	-1	-1	-1	-1	-1	-1	-1	-1	-1	-1	-1	-1	-1	-1	-1	-1	-1	-1	-1	-1	-1	-1	-1	-1	-1	-1	-1
1513955	-1	-1	2	-1	-1	-1	-1	-1	-1	2	-1	-1	-1	-1	-1	-1	-1	3	-1	4	-1	-1	-1	-1	-1	-1	-1	-1	-1	-1	-1	-1	-1	5	-1	-1	-1	-1	-1	-1	-1	-1	-1	-1	-1	-1	-1	-1	-1
1514257	-1	-1	-1	-1	-1	-1	-1	-1	-1	-1	-1	-1	-1	-1	-1	-1	-1	-1	-1	-1	-1	-1	-1	-1	-1	-1	-1	-1	-1	-1	-1	-1	-1	-1	-1	-1	-1	-1	2	-1	-1	3	-1	-1	-1	-1	3	-1	-1
1514691	-1	-1	-1	-1	-1	-1	-1	-1	-1	-1	-1	-1	-1	-1	-1	-1	-1	-1	-1	-1	-1	-1	-1	-1	-1	-1	-1	-1	-1	-1	-1	-1	-1	2	-1	-1	-1	-1	1	-1	-1	-1	-1	-1	-1	-1	-1	-1	3
1514864	-1	-1	-1	-1	2	-1	-1	-1	2	-1	-1	-1	-1	-1	-1	-1	-1	-1	-1	-1	-1	-1	-1	-1	-1	-1	-1	-1	-1	-1	-1	-1	-1	3	-1	-1	-1	-1	-1	-1	-1	-1	-1	-1	-1	-1	-1	10	4
1515151	-1	-1	-1	-1	2	-1	-1	-1	3	-1	-1	-1	-1	-1	-1	-1	-1	-1	-1	-1	-1	-1	-1	-1	-1	-1	-1	-1	-1	-1	-1	-1	-1	-1	-1	-1	-1	-1	4	-1	-1	-1	-1	-1	-1	-1	-1	-1	-1
1515650	2	-1	-1	-1	2	9	-1	-1	3	-1	-1	-1	-1	-1	4	-1	-1	-1	-1	5	-1	-1	2	-1	-1	-1	-1	-1	6	2	-1	-1	0	2	-1	-1	-1	-1	7	8	-1	6	-1	9	-1	-1	6	17	10
1516016	-1	-1	-1	-1	-1	-1	-1	-1	1	-1	-1	-1	-1	-1	-1	-1	-1	-1	-1	-1	-1	-1	-1	-1	-1	-1	-1	-1	-1	-1	-1	-1	-1	-1	-1	-1	-1	-1	-1	-1	-1	-1	-1	-1	-1	-1	-1	-1	-1
1516224	-1	-1	-1	-1	-1	-1	-1	-1	2	-1	-1	-1	-1	-1	-1	-1	-1	3	-1	-1	-1	-1	-1	-1	-1	-1	-1	-1	-1	-1	-1	-1	-1	-1	-1	-1	-1	-1	-1	-1	-1	-1	-1	-1	-1	-1	-1	-1	-1
1516636	-1	-1	-1	-1	-1	-1	-1	-1	1	-1	-1	-1	-1	-1	-1	-1	-1	1	-1	-1	-1	-1	-1	-1	-1	-1	-1	-1	-1	-1	-1	-1	-1	-1	-1	-1	-1	-1	-1	-1	-1	-1	-1	-1	-1	-1	-1	-1	-1
1516865	-1	-1	-1	-1	-1	-1	-1	-1	2	-1	-1	-1	-1	-1	-1	-1	-1	3	-1	-1	-1	-1	-1	-1	-1	-1	-1	-1	-1	-1	-1	-1	-1	-1	-1	-1	-1	-1	-1	-1	-1	-1	-1	-1	-1	-1	-1	-1	-1
1517604	-1	-1	-1	-1	-1	-1	-1	-1	2	-1	-1	-1	-1	-1	-1	-1	-1	3	-1	-1	-1	-1	-1	-1	-1	-1	-1	-1	-1	-1	-1	-1	-1	-1	-1	-1	-1	-1	-1	-1	-1	-1	-1	-1	-1	-1	-1	-1	-1
1518092	-1	-1	-1	-1	-1	-1	-1	-1	1	-1	-1	-1	-1	-1	-1	-1	-1	2	-1	-1	-1	-1	-1	-1	-1	-1	-1	-1	-1	-1	-1	-1	-1	-1	-1	-1	-1	-1	-1	-1	-1	-1	-1	-1	-1	-1	-1	-1	-1
1518330	-1	-1	-1	-1	-1	-1	-1	-1	-1	-1	-1	-1	-1	-1	-1	-1	-1	-1	-1	-1	-1	-1	-1	-1	-1	-1	-1	-1	-1	-1	-1	-1	-1	-1	-1	-1	-1	-1	-1	-1	-1	-1	-1	-1	-1	-1	-1	-1	-1
1519513	2	2	-1	3	2	14	4	5	6	-1	8	8	7	8	9	10	8	11	2	12	4	8	8	8	4	13	4	8	10	8	2	13	2	8	10	4	2	8	7	8	8	2	8	14	4	8	2	13	15
1520246	-1	-1	-1	-1	-1	-1	-1	-1	2	-1	-1	-1	-1	-1	-1	-1	-1	3	-1	-1	-1	-1	-1	-1	-1	-1	-1	-1	-1	-1	-1	-1	-1	-1	-1	-1	-1	-1	-1	-1	-1	-1	-1	-1	-1	-1	-1	-1	-1
1521241	-1	-1	-1	-1	-1	-1	-1	-1	2	-1	-1	-1	-1	-1	-1	-1	-1	-1	-1	-1	-1	-1	-1	-1	-1	-1	-1	-1	-1	-1	-1	-1	-1	-1	-1	-1	-1	-1	-1	-1	-1	-1	-1	-1	-1	-1	-1	-1	-1
1521954	-1	-1	-1	-1	-1	-1	-1	-1	2	-1	-1	-1	-1	-1	-1	-1	-1	-1	-1	-1	-1	-1	-1	-1	-1	-1	-1	-1	-1	-1	-1	-1	-1	-1	-1	-1	-1	-1	-1	-1	-1	-1	-1	-1	-1	-1	-1	-1	-1
1522458	-1	-1	-1	-1	-1	-1	-1	-1	-1	-1	-1	-1	-1	-1	-1	-1	-1	-1	-1	-1	-1	-1	-1	-1	-1	-1	-1	-1	-1	-1	-1	-1	-1	-1	-1	-1	-1	-1	-1	-1	-1	-1	-1	-1	-1	-1	-1	-1	-1
1523063	-1	-1	2	-1	-1	7	-1	-1	3	2	-1	-1	-1	-1	4	-1	-1	5	-1	-1	-1	-1	-1	-1	-1	-1	-1	-1	-1	-1	-1	-1	6	-1	-1	-1	-1	-1	7	-1	-1	-1	-1	7	-1	-1	-1	-1	-1
1523561	-1	-1	-1	-1	-1	-1	-1	-1	2	-1	-1	-1	-1	-1	-1	-1	-1	-1	-1	-1	-1	-1	-1	-1	-1	-1	-1	-1	3	-1	-1	-1	3	-1	-1	-1	-1	-1	-1	3	-1	-1	-1	-1	-1	-1	-1	-1	-1
1524002	2	2	-1	-1	2	2	-1	2	-1	-1	-1	-1	-1	-1	3	-1	-1	-1	2	-1	-1	-1	-1	-1	-1	-1	-1	-1	2	-1	2	-1	2	-1	-1	-1	2	-1	-1	-1	-1	2	-1	2	-1	-1	2	-1	-1
1524490	-1	-1	-1	-1	-1	5	-1	-1	2	-1	-1	-1	-1	-1	3	-1	-1	-1	-1	-1	-1	-1	-1	-1	-1	-1	-1	-1	4	-1	-1	-1	-1	-1	-1	-1	-1	-1	-1	-1	-1	-1	-1	5	-1	-1	-1	-1	-1
1524874	-1	-1	-1	-1	-1	-1	-1	-1	2	-1	-1	-1	-1	-1	-1	-1	-1	-1	-1	-1	-1	-1	-1	-1	-1	-1	-1	-1	-1	-1	-1	-1	-1	-1	-1	-1	-1	-1	-1	-1	-1	-1	-1	-1	-1	-1	-1	-1	-1
1525268	-1	-1	-1	-1	-1	-1	-1	-1	-1	-1	-1	-1	-1	-1	-1	-1	-1	-1	-1	-1	-1	-1	-1	-1	-1	-1	-1	-1	-1	-1	-1	-1	-1	-1	-1	-1	-1	-1	-1	-1	-1	-1	-1	-1	-1	-1	-1	-1	-1
1525737	-1	-1	2	-1	-1	8	-1	-1	-1	2	-1	-1	-1	-1	3	-1	-1	4	-1	-1	-1	-1	-1	-1	-1	-1	-1	-1	5	-1	-1	-1	6	-1	-1	-1	-1	-1	7	-1	-1	-1	-1	8	-1	-1	-1	-1	-1
1526952	2	2	3	4	2	19	5	6	4	3	5	18	4	7	8	9	10	11	2	12	13	11	14	11	4	15	13	10	16	14	2	17	2	5	9	4	2	7	4	11	18	2	7	19	8	5	2	24	4
1527860	1	1	2	3	1	4	4	3	5	2	4	5	6	1	7	8	1	9	1	10	8	11	12	11	13	14	8	1	15	12	1	4	1	4	8	13	1	1	6	11	5	1	1	4	14	4	1	14	13
1528834	2	2	3	2	2	4	4	5	6	3	4	6	7	7	8	4	9	10	2	11	12	9	6	9	13	4	12	9	14	6	2	4	2	4	4	13	2	7	7	9	6	2	7	4	4	4	2	4	13
1529776	2	2	3	4	2	2	5	4	6	3	5	6	5	5	2	2	5	2	2	5	7	5	6	5	5	4	7	5	8	6	2	2	2	5	2	5	2	5	5	5	6	2	5	2	4	5	2	4	5
1530167	2	3	4	5	2	2	6	7	7	4	6	7	8	8	9	8	8	10	2	11	8	12	7	12	11	8	8	8	13	7	2	9	2	6	8	11	2	8	8	12	7	2	8	2	8	6	2	8	11
1530763	2	3	4	5	2	2	6	7	8	4	6	8	5	5	9	10	10	11	12	13	14	15	8	15	13	16	14	17	18	8	2	19	2	20	10	13	2	5	5	15	8	2	5	2	5	6	2	5	21
1532027	2	3	4	5	2	2	2	5	5	4	2	5	5	5	6	2	2	2	2	5	2	2	5	2	5	2	2	7	5	5	2	2	2	8	2	5	2	5	5	2	5	2	5	2	5	2	2	5	9
1532197	2	3	4	5	2	19	6	7	8	4	6	34	9	9	10	11	11	12	2	9	11	11	9	11	9	13	11	14	15	9	2	16	2	17	11	9	2	18	9	11	9	2	9	19	15	6	2	15	20
1532833	2	3	4	5	2	11	4	6	5	4	4	5	4	4	7	2	5	4	2	5	2	5	5	5	5	5	2	8	5	5	2	9	2	10	2	5	5	4	4	5	5	5	4	11	5	4	2	5	5
1533849	2	2	3	4	2	21	5	6	7	3	5	2	8	8	9	10	11	12	2	13	14	15	16	15	17	18	14	19	20	16	2	4	2	5	10	17	21	8	8	15	2	21	8	21	4	5	2	26	4
1535392	2	2	3	4	2	9	1	5	4	3	1	2	6	7	4	8	9	7	2	8	9	10	11	10	8	5	9	12	4	11	2	1	2	1	8	8	9	7	7	10	2	9	7	9	8	1	2	4	8
1536248	2	2	3	4	2	11	5	6	7	3	5	2	8	8	9	10	11	12	2	2	9	2	13	2	2	14	9	15	13	13	2	9	2	16	10	2	11	8	8	2	2	11	8	11	2	5	2	17	2
1536934	2	2	3	4	2	4	5	6	4	3	5	1	4	4	4	7	4	8	2	2	9	2	4	2	2	10	9	11	4	4	2	4	2	12	7	2	4	4	4	2	1	4	4	4	2	5	2	4	2
1538060	2	2	3	4	2	2	1	4	5	3	1	1	4	4	4	4	4	4	2	6	4	4	5	4	6	7	4	4	4	5	2	4	2	8	4	6	2	4	4	4	1	2	4	2	6	1	2	5	6
1538660	2	2	3	1	2	1	4	1	1	3	4	2	5	1	1	6	7	8	2	1	1	9	1	9	10	1	1	7	1	1	2	1	2	4	6	10	2	1	1	9	2	2	1	1	10	4	2	1	10
1539626	1	1	2	3	1	7	4	5	1	2	4	1	1	3	3	5	6	1	1	3	7	3	1	3	3	3	7	6	8	1	1	7	1	4	5	3	1	3	3	3	1	1	3	7	3	4	1	5	3
1539919	1	1	2	3	1	11	4	5	6	2	4	19	1	7	7	5	3	8	1	5	9	2	6	2	2	2	9	3	3	6	1	3	1	4	5	2	1	7	5	2	10	1	7	11	2	4	1	15	2
1541499	1	1	2	3	1	1	1	4	1	2	1	4	4	4	4	1	4	1	1	4	4	5	1	6	4	7	4	4	8	1	1	9	1	1	1	4	1	4	10	5	4	1	4	1	4	1	1	15	11
1542074	1	1	2	3	1	1	1	2	4	2	1	1	1	5	2	1	2	6	1	2	1	7	4	7	2	8	1	2	3	4	1	9	1	1	1	2	1	5	10	7	1	1	5	1	2	1	16	3	2
1543127	1	1	2	3	1	20	4	5	6	2	4	27	7	8	9	10	11	12	1	13	14	15	6	15	13	16	14	11	17	6	1	18	1	4	10	13	1	8	15	15	19	1	8	20	45	4	1	3	13
1544900	1	1	2	3	1	19	4	5	6	2	4	18	7	8	9	10	6	6	11	12	13	14	6	14	12	15	13	12	16	6	11	17	1	4	10	12	1	8	11	14	18	1	8	19	12	4	1	20	12
1546319	1	1	2	3	1	20	4	5	6	2	4	19	7	8	9	10	11	12	13	14	15	6	6	6	14	16	15	14	17	6	13	18	1	15	10	14	1	8	7	6	19	1	8	20	14	4	1	21	14
1547734	1	1	2	3	1	21	4	5	6	2	4	20	7	8	9	10	11	11	1	12	13	14	6	14	15	16	13	17	18	6	1	19	1	4	10	15	1	8	7	14	20	1	8	21	15	4	1	25	15
1549077	1	1	2	3	1	3	4	1	5	2	4	3	6	3	7	8	1	9	1	3	10	11	5	11	3	8	10	12	13	5	1	3	1	4	8	3	1	3	6	11	3	1	3	3	3	4	1	14	3
1549985	1	1	2	3	1	8	4	1	1	2	4	7	5	5	6	7	8	9	1	1	1	5	1	5	1	10	1	11	12	1	1	13	1	4	7	1	1	5	5	5	7	1	5	8	1	4	1	7	1
1551060	1	1	1	1	1	1	1	1	2	1	1	1	1	1	3	4	1	1	1	1	1	1	2	1	1	1	1	1	1	2	1	1	1	1	4	1	1	1	1	1	1	1	1	1	1	1	1	1	1
1551391	-1	2	-1	3	-1	21	4	5	6	-1	86	20	0	0	0	7	8	9	10	0	11	12	13	0	14	0	11	15	16	13	10	17	-1	18	7	14	10	0	19	12	20	10	0	21	66	22	-1	38	14
1552227	1	1	-1	2	1	0	3	4	5	-1	19	41	6	7	0	8	9	9	1	10	11	0	12	0	13	6	14	15	16	17	1	18	1	19	20	21	1	7	6	9	22	1	23	0	83	3	1	84	24
1552959	1	1	2	3	1	1	1	1	4	2	1	1	5	6	7	1	8	1	1	9	1	1	4	1	1	1	1	10	11	4	1	12	1	1	1	1	1	6	5	1	1	1	6	1	1	1	1	1	13
1553398	1	1	2	3	1	1	3	3	4	2	3	3	5	3	6	1	3	7	1	3	3	3	8	3	3	1	3	0	9	8	1	10	1	3	1	3	1	3	5	3	3	1	3	1	3	3	1	3	3
1554161	1	1	2	1	1	1	3	4	5	2	3	9	1	6	7	1	8	1	1	4	1	3	9	3	4	10	1	8	4	9	1	11	1	3	1	4	1	6	1	3	9	1	6	1	4	3	1	6	12
1555223	1	1	2	3	1	9	3	2	4	2	3	9	5	6	7	8	2	5	1	2	5	3	9	3	2	5	5	10	2	9	1	11	1	3	8	2	1	6	5	3	9	1	6	9	20	3	1	6	2
1556614	2	1	3	1	2	11	4	5	1	3	4	4	6	4	1	7	1	1	1	8	1	9	4	9	10	4	1	6	1	4	1	4	2	4	7	10	1	4	6	9	4	1	4	11	6	4	2	4	8
1557246	1	1	2	3	1	2	2	3	4	2	2	2	3	5	4	2	1	3	1	3	3	3	2	3	3	3	3	6	2	2	1	2	1	2	2	3	1	5	3	3	2	1	5	2	6	2	1	5	3
1557715	2	2	3	4	2	4	5	6	4	3	5	4	4	4	4	7	8	8	2	2	4	4	4	4	2	4	4	9	10	4	2	4	2	5	7	2	2	4	4	4	4	2	4	4	2	5	2	3	2
1558395	2	2	3	4	2	1	5	6	1	3	5	1	7	4	8	3	6	4	2	2	5	5	1	5	2	4	5	5	5	1	2	4	2	5	3	2	2	4	7	5	1	2	4	1	2	5	2	4	2
1559013	1	1	1	1	1	1	1	1	1	1	1	1	2	1	3	1	1	4	1	1	1	1	1	1	1	1	1	1	1	1	1	1	1	1	1	1	1	1	2	1	1	1	5	1	1	1	1	1	1
1559191	2	2	3	4	2	10	5	6	6	3	5	2	7	5	8	9	10	11	2	12	13	14	15	14	12	16	13	17	18	15	2	16	2	5	9	12	2	5	7	14	2	2	5	10	12	5	2	5	12
1560146	2	2	3	4	2	9	5	6	6	3	5	21	7	8	9	10	11	12	2	4	13	14	15	14	4	16	13	17	18	15	2	19	2	20	10	4	2	8	7	14	21	2	8	9	4	5	2	22	4
1561268	1	1	2	3	1	11	4	4	4	2	4	10	4	4	5	4	1	6	1	4	7	8	9	8	4	4	7	1	1	9	1	4	1	4	4	4	1	4	4	8	10	1	4	11	4	4	1	1	4
1561466	2	3	4	5	2	6	6	7	8	4	6	6	9	10	11	12	13	14	2	15	16	17	18	19	15	20	16	21	22	18	2	23	2	6	12	15	2	10	9	19	6	2	10	6	15	6	2	24	15
1562586	2	2	3	1	2	19	4	5	6	3	4	4	7	8	9	6	10	11	2	12	13	2	14	2	12	15	13	16	17	14	2	18	2	4	6	12	2	8	7	2	4	2	8	19	12	4	2	13	12
1563370	2	2	3	4	2	12	5	2	6	3	5	14	7	6	8	9	10	11	2	12	2	13	5	13	12	6	2	6	6	5	2	8	2	5	9	12	2	6	7	13	14	2	6	12	12	5	2	17	12
1564149	2	2	3	4	2	24	5	6	7	3	22	23	8	9	10	11	12	13	2	14	15	16	17	16	14	18	15	19	20	17	2	21	2	22	11	14	2	9	8	16	23	2	9	24	40	22	2	25	14
1566618	1	1	2	3	1	1	1	4	1	2	7	1	1	1	3	1	1	1	1	1	1	1	1	1	1	5	1	1	1	1	1	6	1	7	1	1	1	1	1	1	1	1	1	1	1	7	1	8	1
1567659	2	2	3	1	2	1	1	2	2	3	1	1	4	1	1	1	5	2	2	1	2	1	1	1	1	2	2	1	1	1	2	6	2	1	1	1	2	1	4	1	1	2	1	1	1	1	2	1	7
1569088	1	1	1	2	1	1	3	1	1	1	2	1	1	2	2	4	1	1	1	1	1	1	1	1	1	1	1	5	6	1	1	6	1	2	4	1	1	2	1	1	1	1	2	1	1	2	1	7	1
1569498	2	2	3	4	2	20	2	5	5	3	17	18	6	7	8	9	10	5	2	2	11	12	13	12	2	5	11	14	15	13	2	16	2	17	9	2	2	7	6	12	18	19	7	20	2	17	2	21	2
1570365	2	2	3	4	2	4	5	6	7	3	4	11	8	4	7	9	10	4	2	5	4	4	7	4	5	4	4	1	7	7	2	2	2	4	9	5	2	4	8	4	11	2	4	4	5	4	2	12	5
1570996	2	2	3	4	2	7	4	5	6	3	4	6	7	8	9	10	7	5	2	5	11	12	1	12	5	5	11	5	13	1	2	14	2	4	10	5	2	8	7	12	6	2	8	7	5	4	2	15	5
1571377	2	2	3	4	2	21	4	5	6	3	4	20	7	8	9	10	7	11	2	12	13	14	15	14	12	16	13	17	18	15	2	19	2	4	10	12	2	8	7	14	20	2	8	21	12	4	2	22	12
1573369	2	2	3	4	2	6	4	5	6	3	4	15	7	8	9	2	7	2	2	10	11	12	2	12	13	14	11	6	1	2	2	2	2	4	2	13	2	8	7	12	15	2	8	6	13	4	2	0	13
1574336	1	1	2	3	1	7	4	5	6	2	4	16	7	8	9	10	7	11	1	12	7	13	1	14	12	15	7	7	7	0	1	7	1	4	10	12	1	8	7	13	16	0	8	7	12	4	0	7	12
1575169	2	2	3	4	2	37	5	6	7	3	5	17	5	8	9	10	5	11	2	12	13	14	4	14	12	7	13	15	16	4	2	5	2	5	10	12	2	8	5	14	17	2	8	18	12	5	2	8	19
1576703	2	2	3	2	2	10	4	1	1	3	1	1	5	6	7	1	5	1	2	0	1	8	2	8	4	1	1	9	2	2	2	6	2	1	1	4	2	6	5	8	1	2	6	10	4	1	2	2	4
1577216	2	2	3	4	2	22	5	6	7	3	20	21	8	9	10	11	12	13	2	1	7	14	15	14	16	17	7	18	19	15	2	2	2	20	11	16	2	9	8	14	21	2	9	22	5	20	2	23	5
1578170	2	2	3	4	2	14	2	4	1	3	13	6	5	6	4	7	4	8	9	1	10	11	12	11	2	1	10	4	8	12	9	2	2	13	7	2	2	6	5	11	6	2	6	14	2	13	2	4	2
1579017	2	2	3	4	5	19	6	7	8	3	17	9	9	9	-1	10	-1	11	2	12	-1	13	14	13	6	8	-1	15	16	14	5	2	5	17	18	6	5	9	9	13	9	2	9	19	6	17	2	5	6
1579795	2	2	3	4	2	15	5	6	7	3	6	14	8	8	-1	9	-1	10	2	5	-1	1	11	1	5	12	-1	0	13	11	2	8	2	6	9	5	2	8	8	1	14	2	8	15	5	6	2	2	5
1580227	2	2	3	4	2	6	5	6	7	3	16	19	8	8	9	6	10	11	2	12	13	8	14	8	5	15	13	16	17	14	2	18	2	16	6	5	2	8	8	8	19	2	8	6	33	16	2	20	5
1580679	2	2	1	3	2	1	4	1	5	1	1	14	6	7	1	1	8	9	2	4	10	1	11	1	4	12	10	13	1	11	2	1	2	1	1	4	2	7	6	1	14	2	7	1	4	1	2	15	4
1581152	2	2	3	4	2	24	5	6	7	3	22	12	8	9	10	11	8	12	13	14	15	8	16	8	17	18	15	19	20	16	2	21	2	22	11	17	2	9	23	8	12	2	9	24	17	22	2	32	17
1584370	1	1	2	1	1	12	3	4	5	2	3	4	6	7	2	5	1	1	1	8	1	9	1	9	10	11	1	1	7	1	1	1	1	3	5	10	1	7	1	9	4	1	7	12	1	3	1	1	1
1585122	2	2	3	4	2	8	5	6	7	3	5	21	8	9	10	11	12	13	2	14	15	16	17	16	15	18	15	19	20	17	2	21	2	5	11	15	2	9	12	16	21	2	9	8	21	5	2	22	15
1587305	1	1	2	2	1	2	1	1	3	2	1	5	2	4	2	1	2	1	1	2	1	2	5	6	1	7	1	8	1	5	1	1	1	1	1	1	1	4	2	2	5	1	4	2	1	1	1	1	1
1588024	2	2	3	3	2	14	4	5	6	3	4	6	7	8	3	9	10	5	2	3	5	11	6	11	12	9	5	6	13	6	2	9	2	4	9	12	2	8	6	11	6	2	8	14	19	4	2	6	12
1588904	2	2	1	2	2	3	3	1	4	1	3	3	1	5	1	1	2	5	2	1	1	6	3	6	1	1	1	7	8	3	2	3	2	3	1	1	2	5	1	6	3	2	5	3	1	3	2	10	9
1589956	2	2	3	4	2	7	5	4	6	3	5	11	7	8	9	4	2	10	2	7	4	7	11	7	7	4	4	7	12	11	2	13	2	5	4	7	2	8	7	7	11	2	8	7	7	5	2	2	7
1590543	2	2	3	4	2	25	5	6	7	3	5	24	8	9	10	11	12	13	14	15	16	17	18	17	15	19	16	20	21	18	14	22	2	5	11	15	23	9	8	17	24	23	9	25	15	5	2	28	15
1593253	2	2	3	4	2	6	2	5	6	3	2	14	7	8	3	1	9	10	2	11	12	13	14	13	11	15	12	16	12	14	2	12	2	2	1	11	17	8	7	13	14	17	8	6	11	2	2	10	11
1594204	2	2	3	4	2	23	5	6	7	3	5	17	8	9	10	11	12	13	2	14	15	16	17	16	18	19	15	6	20	17	2	21	2	5	11	18	2	9	22	16	17	2	9	23	57	5	2	6	24
1596668	2	2	3	4	2	16	4	5	2	3	4	13	6	6	7	1	8	9	2	10	11	12	13	12	14	2	11	15	5	13	2	2	2	4	1	14	2	6	6	12	13	2	6	16	14	4	2	17	14
1597411	2	2	-1	3	2	5	3	2	2	-1	3	1	2	2	4	2	5	2	2	2	2	2	1	2	2	2	2	2	5	1	2	2	2	3	2	2	2	2	2	2	1	2	2	5	2	3	2	5	6
1597895	2	2	-1	3	2	17	4	5	6	-1	4	9	7	8	9	3	10	11	2	12	13	14	9	14	12	6	13	3	15	9	2	16	2	4	3	12	2	8	7	14	9	2	8	17	12	4	28	18	12
1598678	2	2	3	4	2	24	5	6	7	3	23	17	8	9	10	11	12	13	2	14	15	16	17	18	19	7	15	20	21	17	2	22	2	23	11	19	2	9	8	16	17	2	9	24	19	23	2	26	25
1601818	2	2	3	4	2	12	5	6	7	3	5	4	4	6	1	8	6	9	2	4	4	7	4	7	4	7	4	10	11	4	2	7	2	5	8	4	2	6	4	7	4	2	6	12	4	5	2	13	4
1602615	2	3	4	5	3	6	6	7	8	4	6	7	6	9	1	10	7	7	3	11	12	6	7	13	11	8	12	14	15	7	3	6	2	6	10	11	3	9	6	6	7	3	9	6	11	6	3	18	16
1603397	2	2	2	3	2	6	4	4	5	2	4	4	6	4	1	2	4	4	2	4	6	4	4	4	4	5	6	6	6	4	2	6	2	4	2	4	2	4	6	4	4	2	4	6	4	4	2	6	6
1603660	2	2	3	4	2	6	5	6	7	3	5	6	6	6	1	3	6	6	2	8	6	5	6	5	8	9	6	9	10	6	2	11	2	5	3	8	2	6	6	5	6	2	6	6	8	5	2	6	6
1604209	2	2	3	4	2	11	1	1	5	3	1	8	6	1	1	1	7	1	2	7	1	1	8	1	9	5	1	7	10	8	2	1	2	1	1	9	2	1	6	1	8	2	1	11	7	1	2	11	7
1604885	2	3	4	2	2	2	5	6	7	4	5	10	8	9	1	2	6	6	2	2	1	5	10	5	2	7	1	8	11	10	2	12	2	5	2	2	2	9	8	5	10	2	9	2	2	5	2	7	8
1606161	2	2	3	4	2	16	5	6	7	3	5	12	8	9	10	11	9	9	2	2	1	5	12	5	2	7	1	13	14	12	2	15	2	5	11	2	2	9	8	5	12	2	9	16	2	5	2	17	8
1607753	2	2	3	2	2	6	4	5	6	3	4	8	6	7	1	6	6	2	2	6	8	4	8	4	6	6	8	9	10	8	2	6	2	4	6	6	2	7	6	4	8	2	7	6	18	4	2	6	6
1608548	2	2	-1	3	2	-1	4	5	6	-1	4	14	7	8	9	10	5	11	2	12	13	4	14	4	12	5	13	15	-1	14	2	16	2	4	10	12	2	8	7	4	14	2	8	-1	12	4	2	18	17
1609146	2	2	3	4	2	20	5	6	7	3	5	15	8	9	1	10	11	12	2	13	13	14	15	14	13	11	13	16	17	15	2	18	2	5	10	13	19	9	8	14	15	2	9	20	13	5	2	22	8
1610603	2	2	3	4	2	18	5	5	5	3	5	12	5	6	1	7	8	9	2	10	11	5	12	5	10	8	11	13	14	12	2	15	2	5	7	10	16	6	5	17	12	16	6	18	32	5	2	20	5
1611822	2	2	3	4	2	4	5	6	7	3	5	15	6	8	9	10	11	12	2	13	14	6	15	6	13	11	14	7	13	15	2	16	2	5	10	13	17	8	6	6	15	17	8	4	13	5	2	13	6
1612429	2	3	4	5	2	22	6	7	8	4	6	16	8	9	1	10	11	12	3	13	14	15	16	15	13	17	14	18	19	16	3	20	2	6	10	13	21	9	8	15	16	21	9	22	13	6	2	32	23
1614680	2	2	3	4	2	16	5	6	6	3	5	13	6	7	1	8	9	10	2	5	11	12	13	12	5	6	11	6	14	13	2	4	2	5	8	5	2	7	6	12	13	15	7	16	5	5	2	18	17
1615547	2	2	3	4	2	16	5	6	7	3	5	4	8	8	9	10	11	12	2	13	14	15	4	15	13	7	14	8	16	4	2	17	2	5	10	13	2	8	8	15	4	2	8	16	32	5	2	18	13
1616449	2	2	3	4	2	20	5	6	7	3	5	0	8	9	10	11	12	13	2	14	14	15	16	15	14	7	14	17	18	16	2	19	2	5	11	14	2	9	8	15	0	2	9	20	14	5	2	22	21
1617535	2	2	3	4	5	6	6	7	8	3	6	13	7	9	1	10	7	11	2	12	12	1	13	1	12	8	12	7	14	13	2	2	5	6	10	12	5	9	7	1	13	2	9	6	12	6	2	15	12
1618466	2	2	3	4	2	17	5	6	7	3	5	13	8	7	1	9	8	8	2	10	11	12	13	12	10	14	11	6	15	13	2	16	2	5	9	10	2	7	8	12	13	2	7	17	10	5	2	18	10
1618907	2	2	3	4	2	9	5	6	2	3	5	11	7	6	1	8	7	7	2	9	9	10	11	12	9	13	9	6	2	11	2	14	2	5	8	9	2	6	7	10	11	2	6	9	9	5	2	15	9
1619631	2	2	3	2	2	12	4	5	2	3	4	9	4	6	1	2	4	4	2	7	8	2	9	2	7	4	8	5	10	9	2	11	2	4	2	7	2	5	4	2	9	2	5	12	7	4	2	13	7
1620486	2	2	3	4	2	2	5	6	7	3	5	10	8	6	9	10	8	11	2	4	4	12	10	12	4	10	4	4	5	10	2	2	2	5	10	4	2	6	8	12	10	2	6	2	4	5	2	4	13
1621605	2	2	3	4	2	19	5	6	6	3	5	12	7	6	8	9	10	11	2	12	13	14	15	14	16	17	13	6	18	15	2	8	2	5	9	16	2	6	7	14	12	2	6	19	12	5	2	20	12
1623058	2	2	3	4	2	18	5	6	7	3	5	17	2	8	9	4	2	10	2	11	11	12	9	12	11	13	11	14	15	9	2	16	2	5	4	11	2	8	2	12	17	2	8	18	11	5	2	2	11
1624594	1	1	2	1	1	1	3	1	1	2	3	0	1	3	1	1	1	1	4	1	1	1	1	1	1	1	1	5	0	1	4	1	1	3	1	1	1	3	1	1	0	1	3	1	1	3	1	1	1
1625466	2	2	3	4	2	18	5	6	6	3	5	17	7	8	9	10	1	11	2	1	1	6	12	13	1	14	1	15	1	12	2	16	2	5	10	1	2	8	7	6	17	2	8	18	1	5	2	2	1
1626581	2	3	4	5	3	22	6	7	0	4	6	21	8	9	10	-1	11	12	3	13	14	15	-1	15	14	16	14	17	18	-1	3	19	2	6	-1	14	3	9	20	15	21	3	9	22	14	6	2	23	14
1628692	2	2	3	1	2	5	4	5	6	3	4	15	7	8	1	9	7	10	2	1	1	4	11	4	1	12	1	13	1	11	2	5	2	4	9	1	2	14	7	4	15	2	8	5	1	4	2	16	1
1629525	2	2	3	3	2	5	4	5	3	3	4	15	6	5	7	3	8	2	2	9	2	10	2	10	2	11	2	12	3	2	2	13	2	4	3	2	2	5	14	10	15	2	5	5	2	4	2	2	2
1630488	2	2	2	3	2	11	4	5	6	2	4	16	7	5	8	9	10	11	2	2	8	12	13	12	8	10	8	6	14	13	2	15	2	4	9	8	2	5	7	12	16	2	5	11	8	4	2	6	17
1631844	2	2	1	3	2	12	4	5	1	1	4	11	6	5	7	1	3	8	2	1	3	9	3	9	3	3	3	1	10	3	2	5	2	4	1	3	2	5	6	9	11	2	5	12	3	4	2	13	6
1633310	2	2	3	4	2	24	5	6	7	3	5	23	8	6	9	10	11	12	13	14	14	15	16	17	14	18	14	19	20	16	62	21	2	5	10	14	2	6	8	22	23	2	6	24	63	5	2	25	11
1636495	1	1	1	1	1	1	1	1	1	1	1	2	1	1	1	1	1	1	1	2	2	1	1	1	2	1	2	1	1	1	1	1	1	1	1	2	1	1	1	1	2	1	1	1	2	1	1	1	1
1637752	2	2	3	4	2	2	5	6	7	3	5	19	8	9	10	11	12	2	2	13	14	15	7	15	13	2	14	16	17	7	2	18	2	5	11	13	2	9	8	15	19	2	9	2	13	5	2	20	12
1639049	2	2	3	4	2	23	5	6	7	3	5	35	8	9	10	11	12	13	2	14	14	15	16	15	14	17	14	18	9	16	2	19	20	5	11	14	21	9	8	15	22	21	9	23	14	5	2	14	12
1641083	2	2	3	1	2	17	2	4	5	3	2	18	6	7	8	9	10	11	2	12	12	13	14	13	12	1	12	15	16	14	2	17	2	2	9	12	2	7	6	13	18	2	7	17	12	2	2	21	19
1642176	1	1	2	1	1	1	1	3	1	2	1	1	4	1	1	1	1	1	1	1	1	3	1	3	5	1	1	1	1	1	1	1	1	1	1	5	1	1	4	3	1	1	1	1	1	1	1	11	1
1642583	2	2	3	1	2	0	4	5	6	3	4	9	7	8	9	8	10	9	2	11	12	5	13	5	11	1	12	14	15	13	2	16	2	4	8	11	2	8	7	17	9	2	8	8	11	4	2	18	8
1643616	2	2	3	4	2	2	5	6	7	3	5	12	8	2	2	2	9	2	2	2	2	6	2	6	2	2	2	2	10	2	2	11	2	5	2	2	2	2	8	6	12	2	2	2	2	5	2	2	9
1644728	2	3	4	5	2	10	6	7	8	4	6	20	9	10	11	10	12	13	2	14	2	15	16	17	14	14	2	18	8	16	2	19	2	6	10	14	2	10	9	15	20	2	10	10	39	6	2	21	12
1647387	2	2	3	4	2	31	5	6	7	3	5	4	8	1	2	1	9	10	2	11	2	12	4	12	13	14	2	2	15	4	2	16	2	5	1	13	2	1	8	12	4	2	1	1	24	5	2	17	13
1647702	2	2	3	4	2	1	5	6	7	3	5	16	8	1	9	1	5	10	2	11	12	7	13	7	14	-1	12	15	-1	13	2	7	2	5	1	14	2	1	8	0	16	2	1	1	26	5	2	17	11
1648338	2	2	3	4	2	19	5	6	7	3	5	18	8	9	10	9	11	12	2	13	2	14	15	14	13	-1	2	16	-1	15	2	17	2	5	9	13	2	9	8	14	18	2	9	19	31	5	2	20	13
1648972	2	2	3	4	2	1	5	6	7	3	5	18	8	1	9	1	10	11	2	12	13	6	14	6	15	-1	13	16	-1	14	2	17	2	5	1	15	2	1	8	6	18	2	1	1	12	5	2	14	12
1649785	2	2	-1	-1	2	1	-1	3	4	-1	-1	1	-1	1	-1	-1	5	-1	2	-1	-1	-1	-1	-1	-1	-1	-1	-1	-1	-1	2	-1	2	-1	-1	-1	2	1	-1	-1	1	2	1	1	-1	-1	2	-1	-1
1650504	1	1	-1	-1	1	1	-1	1	2	-1	-1	1	-1	1	-1	-1	3	-1	1	-1	-1	-1	-1	-1	-1	4	-1	-1	4	-1	1	-1	1	-1	-1	-1	1	1	-1	-1	1	1	1	1	-1	-1	1	-1	-1
1651587	2	2	3	4	2	1	5	1	6	3	5	1	7	8	9	10	6	11	2	12	12	13	14	13	12	15	12	13	16	14	2	17	2	5	10	12	2	8	7	13	1	2	8	1	12	5	30	18	12
1652077	2	2	1	3	2	1	1	1	4	1	1	1	2	1	4	5	4	2	2	2	2	1	2	1	2	2	2	1	2	2	2	2	2	1	5	2	2	1	2	1	1	2	1	1	2	1	2	2	2
1652500	2	2	3	4	2	6	5	6	7	3	5	6	8	6	9	10	11	6	2	12	12	13	14	13	12	15	12	13	16	14	32	17	2	5	10	12	2	6	8	13	6	2	6	6	12	18	2	24	19
1653824	2	2	3	4	2	9	5	6	7	3	5	9	8	9	10	11	5	12	13	14	14	15	16	5	14	17	14	5	14	16	2	18	2	5	11	14	2	9	8	15	9	2	9	9	14	5	2	20	19
1654534	2	2	3	4	2	2	2	5	6	3	2	16	7	8	9	10	11	11	2	12	12	13	2	13	12	13	12	2	14	2	2	15	2	2	10	12	2	8	7	13	16	2	8	2	12	2	2	17	12
1655431	2	2	3	4	2	21	5	6	7	3	5	30	8	9	10	11	12	13	2	14	14	15	16	17	14	17	14	18	17	16	2	19	2	5	11	14	2	9	8	17	20	2	9	21	42	5	2	23	22
1656601	2	2	3	3	2	1	2	2	2	3	2	3	1	1	4	3	2	3	2	3	3	3	3	3	3	3	3	2	3	3	2	4	2	2	3	3	2	1	1	3	3	2	1	1	3	2	2	3	2
1657214	2	2	3	4	2	1	1	4	4	3	1	4	5	6	4	7	4	8	2	9	9	1	4	1	9	1	9	4	4	4	2	4	2	1	7	9	2	6	5	1	4	2	6	1	4	1	2	4	4
1657584	2	2	3	4	2	6	1	5	2	3	1	7	6	7	7	8	5	9	2	2	2	7	7	7	2	10	2	7	11	7	2	7	2	1	8	2	2	7	6	7	7	2	7	6	2	1	2	2	5
1658296	2	2	3	2	4	12	1	5	6	3	1	6	6	7	2	6	5	8	2	9	9	6	6	6	10	11	9	6	2	6	2	2	2	1	6	10	2	7	6	6	6	2	7	12	2	1	2	2	5
1659416	2	2	3	4	2	15	1	5	6	3	1	13	7	8	1	9	10	9	2	11	11	12	13	12	11	14	11	8	9	13	2	14	2	1	9	11	2	8	7	12	13	2	8	15	4	1	2	2	16
1660612	2	2	3	4	2	12	1	5	6	3	1	12	2	7	8	2	5	9	2	10	10	11	12	11	13	14	10	5	2	12	2	15	2	1	2	13	2	7	2	11	12	2	7	12	10	1	2	2	5
1662815	2	2	3	2	2	9	1	4	4	3	1	4	4	5	6	6	4	7	2	2	2	8	4	4	2	4	2	4	4	4	2	4	2	1	6	2	2	5	4	8	4	2	5	9	2	1	2	6	10
1663752	2	2	3	2	2	7	1	2	4	3	1	12	5	6	7	8	2	9	2	10	11	2	12	2	11	7	11	2	13	12	2	14	2	1	8	11	2	6	5	2	12	2	6	7	11	1	2	11	11
1664788	-1	-1	-1	-1	-1	13	2	3	4	-1	2	12	5	6	7	8	9	10	-1	4	11	-1	12	-1	4	13	11	3	14	12	-1	15	-1	2	8	4	-1	6	5	-1	12	-1	6	13	4	2	-1	4	4
1667048	2	2	3	2	4	20	5	6	7	3	5	16	8	9	10	11	12	13	2	14	14	15	16	17	14	18	14	6	19	16	2	2	2	5	11	14	2	9	8	15	16	2	9	20	14	5	2	14	14
1668483	2	2	3	2	2	2	4	5	6	3	4	17	7	8	9	10	11	12	13	14	15	16	17	16	14	18	15	5	19	17	13	2	2	4	10	14	2	8	7	16	17	2	8	2	14	4	2	14	20
1669483	2	2	3	2	2	2	4	5	6	3	4	20	7	8	9	10	11	12	2	13	14	15	16	17	13	18	14	5	19	16	2	18	2	4	10	13	2	8	7	15	20	2	8	2	13	4	2	13	13
1670757	2	2	3	4	2	2	5	6	7	3	5	16	8	9	10	11	12	13	2	14	14	15	16	15	17	18	14	6	19	16	2	20	2	5	11	17	2	9	8	15	16	2	9	2	14	5	2	21	21
1672060	2	2	3	2	2	2	4	5	6	3	4	9	3	7	3	8	3	3	2	2	2	6	9	6	2	4	2	5	3	9	2	6	2	4	8	2	2	7	3	6	9	2	7	2	2	4	2	2	2
1672376	2	3	4	5	6	49	7	8	9	10	151	152	11	-1	12	13	2	14	2	15	16	17	18	19	15	20	21	22	23	24	2	25	26	27	28	15	29	30	31	32	33	29	-1	34	21	35	2	149	36
1673063	2	2	1	2	2	2	2	1	3	1	2	1	1	1	4	5	1	6	2	2	2	1	1	1	2	2	2	1	1	1	2	2	2	2	5	2	2	1	1	1	1	2	1	2	2	2	2	7	2
1673514	2	2	3	2	2	9	4	5	4	3	4	8	6	4	4	4	4	7	2	4	4	4	8	4	4	4	4	4	3	8	2	9	2	4	4	4	2	4	6	4	8	2	4	9	4	4	2	10	4
1674387	2	2	3	4	2	20	5	6	7	3	5	15	8	9	10	11	8	12	2	7	13	14	15	14	7	16	13	17	18	15	2	19	2	5	11	7	2	9	8	14	15	2	9	20	43	5	2	33	7
1676363	2	2	3	4	2	11	4	5	5	3	4	13	6	5	7	8	9	10	2	11	11	12	13	12	11	14	11	11	15	13	2	16	2	4	8	11	2	5	6	12	13	2	5	11	11	4	2	11	11
1677118	2	2	3	4	2	19	5	6	7	3	5	18	8	6	9	10	11	2	12	13	13	14	2	14	13	15	13	16	3	2	12	17	2	5	10	13	2	6	8	14	18	2	6	19	13	5	2	23	13
1678424	2	2	3	4	2	4	5	2	6	3	5	10	7	8	9	8	2	10	2	10	10	11	12	11	10	8	10	2	13	12	2	14	2	5	8	10	2	8	7	11	10	2	8	4	25	5	2	4	10
1679372	2	2	3	4	2	23	5	6	7	3	5	22	8	9	10	11	12	13	2	14	14	15	16	15	17	9	14	18	19	16	2	20	2	5	21	17	2	9	8	15	22	2	9	23	14	5	2	26	14
1681834	2	2	2	2	2	2	2	2	2	2	2	5	3	2	2	2	4	2	2	1	1	2	2	2	1	2	1	2	1	2	2	2	2	2	2	1	2	2	3	2	5	2	2	2	1	2	2	2	1
1682173	2	2	3	2	2	2	4	5	6	3	4	10	7	5	8	2	9	2	2	2	2	2	9	2	2	2	2	2	2	9	2	3	2	4	2	2	2	5	7	2	10	2	5	2	2	4	2	2	2
1682929	2	2	1	3	2	16	4	5	6	1	4	1	3	7	8	9	10	1	2	3	3	1	11	1	3	1	3	12	13	11	2	14	2	4	9	3	2	15	3	1	1	2	15	16	3	4	2	1	3
1684612	-1	-1	-1	-1	-1	-1	-1	-1	-1	-1	-1	-1	-1	-1	-1	-1	-1	-1	-1	-1	-1	-1	-1	-1	-1	-1	-1	-1	-1	-1	-1	-1	-1	-1	-1	-1	-1	-1	-1	-1	-1	-1	-1	-1	-1	-1	-1	-1	-1
1685025	-1	-1	-1	-1	-1	-1	-1	-1	-1	-1	-1	-1	-1	-1	-1	-1	-1	-1	-1	-1	-1	-1	-1	-1	-1	-1	-1	-1	-1	-1	-1	-1	-1	-1	-1	-1	-1	-1	-1	-1	-1	-1	-1	-1	-1	-1	-1	-1	-1
1685799	-1	-1	-1	-1	-1	-1	-1	-1	-1	-1	-1	-1	-1	-1	-1	-1	-1	-1	-1	-1	-1	-1	-1	-1	-1	-1	-1	-1	-1	-1	-1	-1	-1	-1	-1	-1	-1	-1	-1	-1	-1	-1	-1	-1	-1	-1	-1	-1	-1
1686091	-1	-1	-1	-1	-1	-1	-1	-1	-1	-1	-1	-1	-1	-1	-1	-1	-1	-1	-1	-1	-1	-1	-1	-1	-1	-1	-1	-1	-1	-1	-1	-1	-1	-1	-1	-1	-1	-1	-1	-1	-1	-1	-1	-1	-1	-1	-1	-1	-1
1686616	2	3	0	4	2	29	5	6	7	8	5	26	9	10	11	12	0	13	14	15	16	5	0	17	18	0	19	20	16	0	73	21	22	5	12	23	24	10	25	5	26	27	28	29	83	30	67	-1	16
1687632	2	2	3	4	2	22	5	6	7	3	5	21	8	9	10	11	12	13	2	14	14	15	16	15	14	17	14	18	19	16	2	20	2	5	11	14	2	9	8	15	21	2	9	22	14	5	2	23	0
1688739	2	2	3	4	2	3	5	6	1	3	5	17	7	8	9	10	5	11	2	12	12	13	14	13	12	8	12	15	8	14	2	8	2	16	10	12	2	8	7	13	17	2	8	3	12	5	2	19	18
1689799	2	2	1	3	2	8	4	1	1	1	4	4	4	1	5	6	4	5	2	7	7	1	1	1	7	7	7	1	5	1	2	1	2	4	6	7	2	1	4	1	4	2	1	8	13	4	2	4	7
1690165	2	2	1	3	2	14	4	5	6	1	4	13	4	1	7	8	9	6	2	7	7	1	10	1	7	11	7	12	9	10	2	1	2	4	8	7	2	1	4	1	13	2	1	14	7	4	2	9	7
1690666	2	2	1	3	2	19	4	5	6	1	4	18	7	8	9	10	11	12	2	9	9	13	14	13	15	16	9	17	9	14	2	1	2	4	10	15	2	8	7	13	18	2	8	19	9	4	2	20	9
1691259	2	2	3	4	2	1	5	6	7	3	5	14	8	9	1	9	10	11	2	1	1	9	12	9	1	13	1	1	1	12	2	12	2	5	9	1	2	9	8	9	14	2	9	1	1	5	2	15	1
1691940	2	2	2	2	2	2	3	4	2	2	3	2	2	2	4	5	2	2	2	4	4	2	2	2	4	2	4	4	4	2	2	2	2	3	5	4	2	2	2	2	2	2	2	2	4	3	2	2	4
1692451	2	2	3	4	2	18	5	6	7	3	5	17	5	8	5	9	10	11	2	5	5	12	13	12	5	14	5	15	5	13	2	16	2	5	9	5	2	8	5	12	17	2	8	18	5	5	2	19	5
1693560	2	2	3	4	2	10	3	1	4	3	3	7	3	5	3	3	3	2	2	6	3	3	7	3	8	4	3	1	3	7	2	9	2	3	3	8	2	5	3	3	7	2	5	10	3	3	2	13	3
1694102	2	2	3	4	2	15	5	6	7	3	5	13	5	8	9	10	5	11	2	5	5	12	13	12	7	5	5	6	5	13	2	14	2	5	10	7	2	8	5	12	13	2	8	15	5	5	2	4	5
1695067	1	1	2	3	1	10	1	4	5	2	1	8	1	6	1	1	1	1	1	1	1	7	8	7	9	1	1	4	1	8	1	5	1	1	1	9	1	6	1	7	8	1	6	10	1	1	1	3	1
1695831	2	2	1	3	2	8	4	5	5	1	4	5	4	6	4	1	4	1	2	4	4	7	5	7	5	1	4	5	4	5	2	5	2	4	1	5	2	6	4	7	5	2	6	8	4	4	2	8	4
1696016	2	2	3	4	2	15	5	6	7	3	5	28	5	8	9	10	11	3	2	5	5	12	1	12	13	10	5	6	5	1	2	1	2	5	10	13	2	8	5	12	14	2	8	15	33	5	2	16	5
1697043	2	2	-1	3	2	18	4	2	5	-1	4	14	6	7	8	9	10	11	2	12	12	13	14	13	12	15	12	2	16	14	2	17	2	4	9	12	2	7	6	13	14	2	7	18	12	4	2	19	12
1698019	-1	2	-1	3	4	14	-1	5	-1	-1	-1	22	6	7	8	9	-1	10	-1	11	12	-1	13	-1	14	15	12	-1	16	17	-1	-1	18	-1	19	-1	20	21	6	-1	22	-1	23	14	-1	-1	0	-1	14
1698682	1	1	-1	-1	1	3	-1	1	-1	-1	-1	3	-1	-1	-1	-1	-1	2	1	-1	-1	-1	3	-1	-1	1	-1	1	4	3	1	5	1	-1	-1	-1	1	-1	-1	-1	3	1	-1	3	-1	-1	1	-1	-1
1698911	1	1	-1	-1	1	1	-1	1	-1	-1	-1	2	-1	-1	-1	-1	-1	1	1	-1	-1	-1	2	-1	-1	3	-1	2	4	2	1	1	1	-1	-1	-1	1	-1	-1	-1	2	1	-1	1	-1	-1	1	-1	-1
1699092	2	1	-1	-1	1	9	-1	1	-1	-1	-1	4	-1	-1	-1	-1	-1	3	1	-1	-1	-1	4	-1	-1	5	-1	6	7	4	1	8	1	-1	-1	-1	1	-1	-1	-1	4	1	-1	9	-1	-1	1	-1	-1
1700422	2	1	-1	-1	1	9	-1	1	-1	-1	-1	4	-1	-1	-1	-1	-1	3	1	-1	-1	-1	4	-1	-1	5	-1	6	7	4	1	8	1	-1	-1	-1	1	-1	-1	-1	4	1	-1	9	-1	-1	1	-1	-1
1701945	2	3	-1	-1	3	10	-1	4	-1	-1	-1	17	-1	-1	-1	-1	-1	5	3	-1	-1	-1	6	-1	-1	7	-1	4	8	6	3	9	3	-1	-1	-1	3	-1	-1	-1	6	3	-1	10	-1	-1	3	-1	-1
1704310	2	2	-1	-1	2	3	-1	3	-1	-1	-1	-1	-1	-1	-1	-1	-1	4	2	-1	-1	-1	-1	-1	-1	5	-1	3	6	-1	2	3	2	-1	-1	-1	2	-1	-1	-1	-1	2	-1	3	-1	-1	2	-1	-1
1704747	2	2	-1	-1	2	6	-1	3	-1	-1	-1	-1	-1	-1	-1	-1	-1	4	2	-1	-1	-1	-1	-1	-1	5	-1	3	6	-1	2	7	2	-1	-1	-1	2	-1	-1	-1	-1	2	-1	6	-1	-1	2	-1	-1
1706266	2	2	-1	-1	2	7	-1	2	-1	-1	-1	-1	-1	-1	-1	-1	-1	3	2	-1	-1	-1	-1	-1	-1	4	-1	2	5	-1	2	6	2	-1	-1	-1	2	-1	-1	-1	-1	2	-1	7	-1	-1	2	-1	-1
1707856	2	2	-1	-1	2	6	-1	3	-1	-1	-1	-1	-1	-1	-1	-1	-1	4	2	-1	-1	-1	-1	-1	-1	1	-1	3	5	-1	2	1	2	-1	-1	-1	2	-1	-1	-1	-1	2	-1	6	-1	-1	2	-1	-1
1709130	1	1	-1	-1	1	17	-1	2	-1	-1	-1	-1	-1	-1	-1	-1	-1	3	1	-1	-1	-1	-1	-1	-1	1	-1	2	1	-1	18	4	1	-1	-1	-1	1	-1	-1	-1	-1	5	-1	2	-1	-1	1	-1	-1
1710035	1	1	-1	-1	1	6	-1	2	-1	-1	-1	-1	-1	-1	-1	-1	-1	2	1	-1	-1	-1	-1	-1	-1	3	-1	2	4	-1	1	5	1	-1	-1	-1	1	-1	-1	-1	-1	1	-1	6	-1	-1	1	-1	-1
1711240	1	1	-1	-1	1	1	-1	2	-1	-1	-1	-1	-1	-1	-1	-1	-1	3	1	-1	-1	-1	-1	-1	-1	4	-1	5	6	-1	1	1	1	-1	-1	-1	1	-1	-1	-1	-1	1	-1	1	-1	-1	1	-1	-1
1712485	2	2	-1	-1	2	1	-1	3	-1	-1	-1	-1	-1	-1	-1	-1	-1	3	2	-1	-1	-1	-1	-1	-1	4	-1	3	5	-1	2	6	2	-1	-1	-1	2	-1	-1	-1	-1	2	-1	1	-1	-1	2	-1	-1
1713366	2	2	-1	-1	2	6	-1	-1	-1	-1	-1	-1	-1	-1	-1	-1	-1	-1	2	-1	-1	-1	-1	-1	-1	3	-1	-1	4	-1	2	5	2	-1	-1	-1	2	-1	-1	-1	-1	2	-1	6	-1	-1	2	-1	-1
1715902	2	3	-1	-1	3	7	-1	4	-1	-1	-1	-1	-1	-1	-1	-1	-1	5	3	-1	-1	-1	-1	-1	-1	6	-1	4	7	-1	3	8	2	-1	-1	-1	9	-1	-1	-1	-1	3	-1	7	-1	-1	3	-1	-1
1716896	2	2	-1	-1	2	-1	-1	3	-1	-1	-1	-1	-1	-1	-1	-1	-1	3	2	-1	-1	-1	-1	-1	-1	4	-1	3	5	-1	2	6	2	-1	-1	-1	2	-1	-1	-1	-1	2	-1	-1	-1	-1	2	-1	-1
1717777	-1	-1	-1	-1	-1	-1	-1	-1	-1	-1	-1	-1	-1	-1	-1	-1	-1	-1	-1	-1	-1	-1	-1	-1	-1	-1	-1	-1	-1	-1	-1	2	-1	-1	-1	-1	-1	-1	-1	-1	-1	-1	-1	-1	-1	-1	-1	-1	-1
1719298	2	2	-1	-1	0	6	-1	0	-1	-1	-1	-1	-1	-1	-1	-1	-1	3	2	-1	-1	-1	-1	-1	-1	4	-1	0	5	-1	0	6	0	-1	-1	-1	7	-1	-1	-1	-1	2	-1	6	-1	-1	0	-1	-1
1721443	-1	-1	-1	-1	-1	-1	-1	-1	-1	-1	-1	-1	-1	-1	-1	-1	-1	-1	-1	-1	-1	-1	-1	-1	-1	-1	-1	-1	-1	-1	-1	-1	-1	-1	-1	-1	-1	-1	-1	-1	-1	-1	-1	-1	-1	-1	-1	-1	-1
1735116	2	2	3	4	2	20	5	6	7	3	5	16	8	9	10	11	12	2	2	7	7	5	13	14	7	15	7	6	16	13	2	17	2	5	18	7	2	9	8	19	16	2	9	20	7	5	2	5	7
1735974	2	2	3	2	2	8	2	2	4	3	2	2	2	2	4	2	2	5	2	2	2	6	7	6	2	2	2	2	2	7	2	2	2	2	2	2	2	2	2	6	2	2	2	8	2	2	2	2	2
1736453	2	2	3	1	2	1	1	1	4	3	1	1	1	1	1	5	1	1	2	1	1	1	1	1	1	1	1	1	1	1	2	6	2	1	5	1	2	1	1	1	1	2	1	1	1	1	2	1	1
1736691	1	1	2	1	1	1	1	3	1	2	1	1	1	4	5	6	1	4	1	4	4	1	1	1	4	1	4	3	1	1	1	3	1	1	6	4	1	4	1	1	1	1	4	1	4	1	1	1	4
1737312	2	2	3	4	2	18	5	6	7	3	5	17	8	9	10	11	12	13	2	14	14	15	5	15	14	16	14	6	17	5	2	5	2	5	11	14	2	9	8	15	17	2	9	18	14	5	2	19	14
1737907	2	1	3	4	5	28	6	7	8	9	6	18	10	11	12	13	14	15	16	17	18	19	20	21	18	22	18	23	24	25	1	26	5	6	27	18	5	11	10	19	18	2	11	28	18	29	2	46	18
1738189	1	2	3	4	1	16	5	6	7	3	5	2	8	1	9	10	1	11	1	2	2	12	1	12	2	13	2	6	2	1	1	14	1	15	10	2	1	1	8	12	2	1	1	16	2	5	1	-1	2
1738968	2	3	4	5	2	19	6	7	8	4	6	14	9	10	11	12	10	13	2	14	14	15	1	15	14	16	14	7	17	1	2	18	2	6	12	14	2	10	9	15	14	2	10	19	14	6	2	-1	14
1739827	1	1	-1	1	1	3	1	-1	-1	-1	1	1	1	1	-1	1	1	2	1	1	1	-1	1	-1	1	1	1	-1	1	1	1	1	1	1	1	1	1	1	1	-1	1	1	1	3	1	1	1	-1	1
1740006	2	3	4	5	2	22	6	7	8	4	6	3	9	10	11	12	13	14	2	15	15	16	1	16	17	18	15	19	20	1	2	21	2	6	12	17	2	10	9	16	3	2	10	22	63	6	2	23	15
1741813	2	3	4	2	2	16	5	6	7	4	5	3	8	9	8	10	9	11	2	9	9	12	13	12	9	14	9	15	3	13	2	8	2	5	10	9	2	9	8	12	3	2	9	16	9	5	2	26	17
1742558	2	3	4	2	2	22	5	6	7	4	5	21	8	9	10	11	12	13	2	14	14	15	9	16	14	17	14	18	19	9	2	20	2	5	11	14	2	9	8	15	21	2	9	22	14	5	2	24	23
1743523	-1	-1	-1	-1	-1	-1	-1	2	3	-1	-1	-1	1	-1	-1	4	-1	-1	-1	-1	-1	-1	-1	-1	-1	5	-1	3	-1	-1	-1	-1	-1	-1	4	-1	-1	-1	1	-1	-1	-1	-1	-1	-1	-1	-1	6	-1
1744590	-1	-1	-1	-1	-1	-1	-1	2	3	-1	-1	-1	1	-1	-1	4	-1	-1	-1	-1	-1	-1	-1	-1	-1	5	-1	6	-1	-1	-1	-1	-1	-1	4	-1	-1	-1	1	-1	-1	-1	-1	-1	-1	-1	-1	7	-1
1746835	-1	-1	-1	-1	-1	-1	-1	2	2	-1	-1	-1	1	-1	-1	3	-1	-1	-1	-1	-1	-1	-1	-1	-1	1	-1	2	-1	-1	-1	-1	-1	-1	3	-1	-1	-1	1	-1	-1	-1	-1	-1	-1	-1	-1	1	-1
1748118	2	2	3	2	2	15	1	4	5	3	1	-1	1	-1	6	2	7	8	2	7	9	10	11	10	7	12	9	4	13	11	2	14	2	1	2	7	2	-1	1	10	-1	2	-1	15	7	1	2	-1	7
1749225	2	2	3	2	2	18	4	5	6	3	4	17	7	8	9	2	10	11	2	9	9	12	13	12	9	14	9	5	15	13	2	16	2	4	2	9	2	8	7	12	17	2	8	18	9	4	2	19	9
1749986	1	1	2	1	1	8	1	3	1	2	1	1	4	1	1	1	1	5	1	1	1	6	3	6	1	3	1	3	1	3	1	7	1	1	1	1	1	1	4	6	1	1	1	8	15	1	1	4	1
1750791	2	2	3	2	2	2	1	1	1	3	1	4	1	2	2	4	2	5	2	2	2	1	1	1	2	2	2	1	2	1	2	1	2	1	4	2	2	2	1	1	4	2	2	2	1	1	2	1	2
1751135	2	2	3	2	2	8	4	5	6	3	4	8	7	5	5	8	8	5	2	5	5	9	4	9	5	8	5	10	5	4	2	8	2	4	8	5	2	5	7	9	8	2	5	8	12	4	2	4	5
1751644	2	3	4	3	3	23	5	6	7	4	5	22	8	9	10	11	12	13	3	14	10	15	16	15	10	17	10	18	19	16	3	20	2	5	11	21	3	9	8	15	22	3	9	23	39	5	2	8	10
1753460	2	3	-1	3	3	21	4	5	6	-1	4	18	7	8	9	10	11	12	3	13	14	15	16	15	14	17	14	6	18	16	3	19	2	4	10	14	3	8	7	15	20	3	8	21	43	4	2	23	22
1754789	2	3	-1	3	3	6	-1	4	5	-1	-1	6	6	3	7	8	9	-1	3	-1	-1	10	-1	10	-1	11	-1	12	6	-1	3	-1	3	-1	8	-1	3	3	6	10	6	3	3	6	-1	-1	3	1	-1
1756434	2	2	-1	3	2	13	-1	4	5	-1	-1	13	1	6	7	8	9	-1	2	-1	-1	7	-1	7	-1	10	-1	11	12	-1	2	-1	2	-1	8	-1	2	6	1	7	13	2	6	13	-1	-1	2	1	-1
1757335	1	1	-1	2	1	10	-1	3	4	-1	-1	7	1	5	1	6	7	-1	1	-1	-1	8	-1	8	-1	4	-1	5	9	-1	1	-1	1	-1	6	-1	1	5	1	8	7	1	5	10	-1	-1	1	1	-1
1758403	1	1	-1	2	1	4	-1	3	3	-1	-1	7	1	4	4	5	6	-1	1	-1	-1	6	-1	6	-1	4	-1	4	5	-1	1	-1	1	-1	5	-1	1	4	1	6	7	1	4	4	-1	-1	1	1	-1
1759766	1	1	2	3	1	17	1	4	5	2	1	17	1	6	1	7	5	8	1	3	9	10	11	10	3	12	9	13	14	11	1	15	1	1	7	3	1	6	1	16	17	3	6	17	29	1	1	1	3
1761690	2	2	3	1	2	1	1	4	1	3	1	1	1	5	1	1	1	1	2	1	1	1	1	1	1	6	1	1	1	1	2	1	2	1	1	1	2	5	1	1	1	1	5	1	1	1	2	1	1
1761938	1	1	2	1	1	8	1	3	1	2	1	1	1	4	1	1	5	1	1	1	1	6	1	6	1	1	1	1	7	1	1	1	1	1	1	1	1	4	1	6	1	1	4	8	1	1	1	10	1
1762516	1	1	2	1	1	1	1	1	1	2	1	1	1	1	1	1	1	1	1	1	1	1	1	1	1	1	1	1	1	1	1	1	1	1	1	1	1	1	1	1	1	1	1	1	1	1	1	1	1
1762725	1	1	2	3	1	6	1	1	1	2	1	1	1	1	1	1	4	1	1	3	3	1	1	1	3	1	3	1	4	1	1	5	1	1	1	3	1	1	1	1	1	3	1	6	3	1	1	1	1
1763364	1	1	1	2	1	1	3	4	1	1	3	1	1	1	1	1	1	1	1	5	5	1	6	1	5	7	5	1	7	6	1	1	1	3	1	5	1	8	1	1	1	5	1	1	5	3	1	1	1
1764247	2	2	-1	2	2	-1	3	4	-1	-1	3	7	2	5	2	2	6	3	2	2	2	7	8	7	2	2	2	-1	-1	8	2	-1	2	3	2	2	2	5	2	7	7	2	5	-1	2	3	2	2	3
1764824	2	2	-1	3	2	-1	4	5	-1	-1	4	15	6	7	8	9	10	11	2	3	3	12	13	12	3	14	3	-1	-1	13	2	-1	2	4	9	3	2	7	6	12	15	16	7	-1	3	4	2	20	17
1765609	2	2	-1	1	2	-1	3	4	-1	-1	3	13	5	6	7	1	8	9	2	1	1	10	11	10	1	12	1	-1	-1	11	2	-1	2	3	1	1	2	6	5	10	13	2	14	-1	1	3	2	5	15
1766454	-1	-1	-1	2	-1	-1	-1	3	-1	-1	-1	14	4	5	6	7	6	8	-1	2	9	10	11	10	2	12	9	-1	-1	11	-1	-1	-1	-1	7	2	-1	5	4	13	14	-1	5	-1	16	-1	-1	12	1
1768252	-1	-1	-1	2	-1	-1	-1	3	-1	-1	-1	14	4	5	6	1	6	7	-1	8	9	10	11	10	12	13	9	-1	-1	11	-1	-1	-1	-1	1	12	-1	5	4	10	14	-1	5	-1	12	-1	-1	16	15
1769617	2	2	-1	3	2	-1	4	5	-1	-1	4	3	2	1	6	1	6	7	2	3	8	8	5	8	9	10	8	-1	-1	5	2	-1	2	4	1	9	2	1	2	8	3	11	1	-1	19	4	2	2	12
1769951	2	2	-1	3	2	-1	2	4	-1	-1	2	9	2	1	5	1	5	4	2	3	6	6	6	6	7	8	6	-1	-1	6	2	-1	2	2	1	7	2	1	2	6	9	7	1	-1	2	2	2	2	2
1770283	2	2	-1	3	2	-1	4	5	-1	-1	4	7	2	6	7	8	7	9	2	3	10	11	12	11	13	9	10	-1	-1	12	2	-1	2	14	8	13	2	6	15	11	7	13	6	-1	4	4	2	2	11
1771182	2	3	-1	4	3	-1	3	3	-1	-1	3	3	3	3	5	3	5	6	3	7	8	9	10	9	11	12	8	-1	-1	10	3	-1	2	3	3	11	3	3	13	9	3	13	3	-1	24	3	2	13	14
1772724	2	2	-1	3	2	-1	4	1	-1	-1	4	12	5	6	4	7	8	9	2	3	3	7	10	7	3	11	3	-1	-1	10	2	-1	2	4	7	3	2	6	5	7	12	13	6	-1	22	4	2	4	6
1774178	2	3	4	5	3	18	6	7	8	4	6	21	2	9	3	10	11	12	3	13	5	14	15	14	5	16	13	17	6	15	2	18	2	19	10	13	2	9	2	20	21	2	9	18	18	6	2	3	22
1774655	2	2	3	4	2	10	5	1	6	3	5	19	7	8	9	10	11	12	2	4	13	14	15	14	4	16	13	17	18	15	2	10	2	5	10	4	2	8	7	14	19	2	8	10	32	5	2	2	20
1775366	2	2	-1	-1	2	11	3	4	3	-1	3	-1	5	-1	3	6	-1	7	2	-1	-1	8	9	8	-1	3	-1	10	-1	9	2	11	2	3	6	-1	2	-1	12	8	-1	2	-1	11	-1	3	2	2	-1
1776532	2	2	-1	-1	2	8	3	1	1	-1	3	-1	2	-1	4	5	-1	6	2	-1	-1	7	1	7	-1	1	-1	3	-1	1	2	8	2	3	5	-1	2	-1	1	7	-1	2	-1	8	-1	3	2	2	-1
1777565	2	2	3	4	2	14	5	1	6	3	5	17	7	8	9	10	1	5	2	4	11	11	1	11	4	6	11	12	13	1	2	14	2	5	10	15	2	8	16	11	17	2	8	14	4	5	2	23	1
1778334	2	2	3	4	2	16	5	1	6	3	5	17	7	1	8	9	1	10	2	4	11	12	13	12	4	6	11	14	15	13	2	16	2	5	9	4	2	1	7	12	17	2	1	16	39	5	2	26	18
1779535	2	2	3	2	2	18	4	1	5	3	4	9	6	7	8	9	7	10	2	2	11	12	13	14	15	5	11	16	17	13	2	18	2	4	9	15	2	7	6	12	9	2	7	18	29	4	2	23	7
1780121	2	2	3	2	2	33	4	5	6	3	4	9	6	7	8	9	10	11	2	2	1	1	12	1	2	6	1	6	13	12	2	14	2	4	9	2	2	7	6	1	9	2	7	14	25	4	2	19	10
1780885	2	2	3	1	2	15	4	5	6	3	4	9	7	8	9	9	10	11	2	12	13	13	6	13	2	6	13	1	14	6	2	9	2	4	9	2	2	8	7	13	9	2	8	15	9	4	2	9	10
1781900	2	2	3	4	2	15	5	5	6	3	5	9	3	7	8	9	10	11	2	4	12	12	6	12	2	6	12	13	2	6	2	14	2	5	9	2	2	7	3	12	9	2	7	15	23	5	2	9	10
1782463	2	2	3	4	2	21	5	6	7	3	5	20	8	9	10	11	12	13	2	14	15	16	7	16	2	7	15	17	18	7	2	19	2	5	11	2	2	9	8	16	20	2	9	21	40	5	2	26	12
1785009	2	2	2	1	3	5	4	2	5	2	4	3	6	1	7	8	1	2	2	1	1	1	9	1	2	5	1	1	3	9	2	10	2	4	8	2	2	1	6	1	3	2	1	5	15	4	2	1	1
1786118	2	2	3	4	5	2	6	2	7	3	6	3	2	8	9	10	5	10	2	4	11	10	10	10	2	7	11	12	2	10	2	13	2	6	10	2	2	8	2	10	3	2	8	2	4	6	2	16	2
1786582	2	1	3	4	4	13	5	1	4	3	5	8	6	4	7	1	4	1	1	4	8	9	10	9	1	4	8	11	1	10	1	12	2	5	1	1	1	4	6	9	8	1	4	13	4	5	2	16	1
1787295	2	3	4	2	5	17	3	3	6	4	3	9	7	8	7	9	5	10	3	2	4	11	12	11	13	3	4	14	2	12	3	15	2	3	9	16	3	8	7	11	9	3	8	17	2	3	2	21	3
1788998	2	3	4	2	5	1	1	6	7	4	1	11	8	9	10	11	1	3	3	2	12	1	13	1	3	14	12	15	2	13	3	1	2	1	11	3	16	9	8	1	17	3	9	1	2	1	30	1	3
1790112	2	3	4	2	5	18	6	7	1	4	6	16	8	9	3	10	11	1	3	2	12	1	1	1	3	1	12	13	14	1	3	15	2	6	10	3	3	9	8	1	16	17	9	18	2	6	2	24	3
1791204	2	1	3	4	0	9	1	1	1	3	1	1	5	6	5	1	1	1	1	4	1	7	1	1	1	1	1	8	2	1	1	1	2	1	1	1	1	6	5	1	1	1	6	9	4	1	2	1	1
1792073	2	3	-1	2	3	9	-1	-1	-1	-1	-1	5	4	-1	-1	-1	-1	5	3	2	6	5	5	5	3	-1	6	7	2	5	3	8	2	-1	-1	3	3	-1	4	5	5	3	-1	9	2	-1	2	15	3
1793066	2	3	-1	2	3	9	-1	-1	-1	-1	-1	8	4	-1	-1	-1	-1	4	3	2	1	4	5	4	6	-1	1	7	2	5	3	5	2	-1	-1	6	3	-1	4	4	8	2	-1	9	2	-1	2	2	2
1794554	1	2	-1	1	2	3	-1	-1	-1	-1	-1	6	3	-1	-1	-1	-1	4	2	1	5	6	7	6	1	-1	5	8	1	7	2	9	1	-1	-1	1	2	-1	10	6	6	11	-1	3	1	-1	1	1	1
1795253	1	2	-1	1	2	3	-1	-1	-1	-1	-1	3	3	-1	-1	-1	-1	4	2	1	1	3	3	3	1	-1	1	5	1	3	2	3	1	-1	-1	1	2	-1	3	3	3	1	-1	3	1	-1	1	1	1
1795808	1	1	2	1	1	1	3	4	5	2	3	1	6	6	6	7	6	8	1	1	1	1	6	1	1	5	1	9	1	6	1	6	1	3	7	1	1	6	6	1	1	1	6	1	1	3	1	1	1
1796088	2	3	4	3	3	21	5	6	7	4	5	15	8	9	10	11	12	13	3	3	14	15	16	15	17	7	14	18	2	16	3	19	2	5	11	17	3	20	8	15	15	3	20	21	3	5	2	36	22
1799378	2	3	4	2	3	3	5	6	7	4	5	2	8	9	10	11	12	13	3	2	2	14	15	14	16	17	2	18	2	15	3	19	2	5	11	16	3	9	8	14	2	3	9	3	2	5	2	2	2
1800647	1	2	3	4	2	19	5	6	1	3	5	1	7	8	9	10	11	12	2	4	1	13	14	13	8	15	1	16	1	14	2	17	1	18	10	8	2	8	7	13	1	2	8	19	4	5	1	4	4
1801512	2	3	4	5	3	24	6	7	5	4	6	23	8	9	10	11	12	13	3	5	14	15	16	15	17	18	14	19	20	16	3	21	22	6	11	17	3	9	8	15	23	3	9	24	5	6	2	5	5
1803253	2	3	4	5	3	23	6	7	8	4	6	52	9	10	11	12	13	14	3	5	15	16	5	16	5	17	15	18	19	5	3	20	19	6	12	5	3	21	9	16	22	3	10	23	53	6	19	34	5
1805126	1	2	3	2	2	13	4	5	1	3	4	11	1	6	4	7	8	4	2	2	9	9	2	9	10	4	9	11	1	2	2	12	1	4	7	10	2	6	1	9	11	2	6	13	2	4	1	2	2
1805653	1	2	3	2	2	7	1	1	1	3	1	3	1	1	1	1	1	4	2	2	1	5	6	5	7	8	1	1	1	6	2	1	1	1	1	7	2	1	1	5	3	2	1	7	2	1	1	2	2
1805882	2	3	4	3	3	16	5	6	1	4	5	15	1	7	8	9	10	11	3	3	12	12	3	12	1	13	12	3	1	3	3	14	2	5	9	1	3	7	1	12	15	3	7	16	3	5	2	3	3
1806243	1	2	3	2	2	18	4	5	1	3	14	17	1	6	7	8	9	10	2	2	11	11	12	11	13	14	11	15	1	12	2	16	1	14	8	13	2	6	1	11	17	2	6	18	2	14	1	2	19
1807225	2	3	4	3	3	6	5	6	1	4	5	1	1	7	1	4	8	9	3	3	10	10	3	10	1	1	10	4	1	3	3	11	2	5	4	1	3	7	1	10	1	3	7	6	3	5	2	3	3
1808342	2	2	3	2	2	1	4	1	5	3	4	1	6	7	8	9	10	11	2	2	2	12	13	12	14	15	2	16	17	13	2	18	2	4	9	14	2	7	6	12	1	2	7	1	2	4	2	2	2
1808923	2	2	3	2	2	21	4	5	6	3	4	20	7	8	9	10	11	12	2	2	2	13	14	13	15	16	2	17	15	14	2	18	2	4	19	15	2	8	7	13	20	2	8	21	2	4	2	2	2
1810240	-1	-1	-1	-1	-1	-1	-1	-1	-1	-1	-1	-1	-1	-1	-1	-1	-1	-1	-1	-1	-1	-1	-1	-1	-1	-1	-1	-1	-1	-1	-1	-1	-1	-1	-1	-1	-1	-1	-1	-1	-1	-1	-1	-1	-1	-1	-1	-1	-1
1811847	-1	-1	-1	-1	-1	-1	-1	-1	-1	-1	-1	-1	-1	-1	-1	-1	-1	-1	-1	-1	-1	-1	-1	-1	-1	-1	-1	-1	-1	-1	-1	-1	-1	-1	-1	-1	-1	-1	-1	-1	-1	-1	-1	-1	-1	-1	-1	-1	-1
1813158	2	3	4	2	3	20	5	6	7	4	5	19	8	9	3	10	11	12	3	2	2	13	14	13	2	15	2	16	17	14	3	2	2	5	10	2	3	9	18	13	19	3	9	20	2	5	2	2	2
1813632	2	3	4	5	3	23	6	7	8	4	6	28	9	10	11	12	12	13	3	14	5	15	16	17	5	18	5	19	20	16	3	21	2	6	12	5	3	10	9	15	22	3	10	23	5	6	2	34	5
1815132	2	3	4	5	3	17	6	7	8	4	6	21	9	10	3	11	12	13	3	14	14	15	16	15	14	17	14	18	19	16	3	20	2	6	11	14	3	10	9	15	21	3	10	17	14	6	2	22	14
1816475	2	3	4	5	6	26	7	8	9	4	7	24	10	11	12	13	14	15	3	5	16	17	18	19	5	20	16	21	22	18	49	23	2	7	13	5	3	11	10	17	24	3	25	26	5	7	2	27	5
1817528	2	3	4	3	3	21	5	6	7	4	5	20	7	8	7	9	6	10	3	11	12	13	14	15	11	16	12	13	17	14	3	18	2	5	19	11	3	8	7	13	20	3	8	21	11	5	2	22	11
1818566	1	1	1	1	1	1	1	1	1	1	1	1	1	1	1	2	1	1	1	3	1	1	2	1	3	2	1	1	1	2	1	4	1	1	2	3	1	1	1	1	1	1	1	1	3	1	1	1	3
1819163	1	2	3	4	2	8	5	6	7	3	5	17	8	5	8	9	10	11	2	12	1	1	13	1	12	13	1	14	15	13	2	16	1	5	9	12	2	5	8	1	17	2	5	8	16	5	1	1	12
1820186	2	3	1	4	3	18	5	2	6	1	5	2	7	8	9	10	11	12	3	13	1	12	14	1	13	15	1	8	16	14	3	9	2	5	10	13	3	8	17	12	2	3	8	18	9	5	2	2	13
1820889	1	1	2	3	1	3	4	1	3	2	4	1	3	5	3	3	3	6	1	3	1	7	1	1	3	1	1	3	8	1	1	3	1	4	3	3	1	9	3	7	1	1	9	3	3	4	1	1	3
1822040	2	3	4	5	3	19	6	7	8	4	6	19	9	10	11	12	13	13	3	14	15	16	17	18	14	13	15	8	19	17	3	1	2	6	12	14	3	10	9	16	19	3	10	19	33	6	2	20	14
1823553	2	2	3	4	2	3	5	3	6	3	5	3	7	3	1	8	1	1	2	9	9	3	8	3	9	1	9	10	3	8	2	1	2	5	8	9	2	3	7	3	3	2	3	3	1	5	2	11	9
1824296	2	2	3	4	2	17	5	6	7	3	5	18	8	9	10	11	12	12	2	13	13	14	11	15	13	12	13	16	17	11	2	7	2	5	11	13	2	9	8	14	18	2	9	17	7	5	2	19	13
1825064	2	2	3	4	2	3	5	3	4	3	5	4	3	4	2	3	6	6	2	4	3	3	3	7	4	6	3	8	3	3	2	5	2	5	3	4	2	4	3	3	4	2	4	3	5	5	2	9	4
1826189	1	1	2	3	1	8	4	2	5	2	4	15	2	6	1	7	2	2	1	3	3	8	9	10	3	2	3	11	8	9	1	8	1	4	7	3	1	6	2	8	11	1	6	8	3	4	1	12	3
1826507	1	1	1	2	1	10	3	1	4	1	3	16	5	6	1	7	8	1	1	2	9	10	11	12	2	8	9	13	10	11	1	14	1	3	7	2	1	15	5	10	16	1	6	10	2	3	1	17	2
1827972	2	1	3	4	1	2	5	6	2	3	5	12	7	8	1	9	10	11	1	4	4	12	13	14	4	10	4	15	12	13	1	2	2	5	9	4	1	8	7	12	12	1	8	2	4	5	2	16	4
1829096	1	1	2	3	4	13	5	6	6	2	5	12	7	1	8	9	6	2	1	3	3	10	9	10	3	9	3	2	10	9	1	11	1	5	9	3	1	1	7	10	12	1	1	13	29	5	1	10	3
1830045	2	2	1	3	2	15	4	5	6	1	4	14	5	5	5	7	8	9	2	3	3	10	11	10	3	11	3	12	13	11	2	3	2	4	7	3	2	5	5	10	14	2	5	15	3	4	2	16	3
1830998	1	1	2	3	1	2	4	5	6	2	4	2	3	4	2	2	4	7	1	3	3	2	2	2	3	2	3	8	9	2	1	10	1	4	2	3	1	4	3	2	2	1	4	2	3	4	1	11	3
1831846	1	1	2	3	1	19	4	5	6	2	4	8	7	4	8	9	4	10	1	3	3	11	12	11	3	13	3	14	15	12	1	16	1	4	9	3	1	4	7	11	8	1	4	17	3	4	1	5	18
1833036	1	1	2	3	1	1	1	1	1	2	1	1	4	1	1	5	1	6	1	3	3	7	4	7	3	7	3	4	8	4	1	3	1	1	5	3	1	1	4	7	1	1	1	1	3	1	1	10	9
1833278	1	1	2	1	1	3	3	3	4	2	3	3	5	3	3	1	6	7	1	8	9	10	11	10	8	1	9	12	13	11	1	14	1	3	1	8	1	3	5	10	3	1	3	3	8	3	1	16	15
1833987	1	1	2	3	1	8	4	5	1	2	4	8	6	7	8	1	8	1	1	8	8	1	9	1	8	1	8	1	10	9	1	1	1	11	1	8	1	7	6	1	8	1	7	8	8	4	1	18	12
1834575	1	1	1	2	1	13	3	4	5	1	3	1	6	1	7	8	6	9	1	1	1	10	6	10	1	8	1	2	11	6	1	12	1	3	8	1	1	1	6	10	1	1	1	13	1	3	1	15	14
1835303	1	1	2	3	1	15	4	5	6	2	4	14	7	8	8	9	7	10	1	11	11	12	7	12	11	9	11	3	9	7	1	13	1	4	9	11	1	8	7	12	14	1	8	15	11	4	1	16	11
1836034	1	1	2	3	1	1	4	5	6	2	4	7	5	7	7	7	5	3	1	7	7	7	5	7	7	7	7	3	8	5	1	7	1	4	7	7	1	7	5	7	7	1	7	1	7	4	1	9	7
1836492	1	1	2	3	1	10	4	5	6	2	4	1	5	1	1	3	5	7	1	1	1	8	5	8	1	9	1	3	6	5	1	1	1	4	3	1	1	1	5	8	1	1	1	10	1	4	1	6	1
1836989	1	1	2	3	1	14	4	5	3	2	4	3	6	3	3	3	6	7	1	8	8	9	5	9	10	11	8	3	3	5	1	12	1	4	3	10	1	3	6	9	3	13	3	14	8	4	1	16	15
1837957	1	1	2	1	1	8	3	4	1	2	3	1	1	1	1	1	1	5	1	1	1	6	1	6	1	1	1	1	1	1	1	7	1	3	1	1	1	1	1	6	1	1	1	8	1	3	1	9	1
1838958	1	1	1	1	1	1	1	1	2	1	1	1	1	1	1	1	1	1	1	1	1	1	1	1	1	1	1	1	1	1	1	1	1	1	1	1	1	1	1	1	1	1	1	1	1	1	1	1	1
1839462	1	1	2	3	1	20	4	5	6	2	4	14	7	8	9	10	7	11	1	12	12	13	14	13	12	15	12	16	17	14	1	13	1	4	10	12	18	8	7	13	14	1	19	20	12	4	1	21	12
1841265	1	1	2	3	4	50	5	6	7	2	5	36	8	9	10	11	8	12	1	13	13	14	15	14	13	16	13	17	18	15	1	19	1	5	11	13	1	9	8	14	20	1	9	21	13	5	1	22	13
1843417	1	1	2	0	1	9	3	4	5	2	3	13	6	7	8	9	6	6	10	11	11	12	13	12	14	15	11	16	6	13	10	9	1	3	9	11	1	7	6	12	13	1	7	9	11	3	1	11	11
1844160	1	1	-1	2	1	-1	-1	-1	-1	-1	-1	6	-1	-1	3	-1	-1	-1	1	-1	-1	2	4	2	-1	5	-1	-1	-1	4	1	1	1	-1	-1	-1	1	-1	-1	2	6	1	-1	-1	-1	-1	1	7	-1
1844976	2	2	-1	3	2	-1	-1	-1	-1	-1	-1	9	-1	-1	4	-1	-1	-1	2	-1	-1	3	5	3	-1	6	-1	-1	-1	5	2	2	2	-1	-1	-1	7	-1	-1	8	9	2	-1	-1	-1	-1	2	12	-1
1845881	2	3	-1	4	5	-1	-1	-1	-1	-1	-1	8	-1	-1	6	-1	-1	-1	3	-1	-1	7	8	7	-1	9	-1	-1	-1	8	3	-1	2	-1	-1	-1	3	-1	-1	7	8	3	-1	-1	-1	-1	2	10	-1
1847309	2	2	3	4	2	3	5	6	6	3	5	2	6	2	6	7	6	6	2	6	6	8	2	8	6	9	6	10	6	2	2	2	2	5	7	6	2	2	6	8	2	2	2	3	6	5	2	2	6
1848246	2	2	3	4	2	21	5	6	7	3	19	16	8	9	10	11	6	12	2	13	14	15	16	15	13	3	14	17	18	16	2	4	2	19	11	13	20	9	8	15	16	20	9	21	13	19	2	4	22
1849322	1	1	2	1	1	1	1	1	1	2	1	5	2	1	1	3	1	4	1	1	1	1	5	1	1	6	1	7	1	5	1	2	1	1	3	1	1	1	2	1	5	1	1	1	1	1	1	1	1
1850248	2	2	1	3	2	15	4	5	5	1	4	14	6	5	5	7	8	5	2	9	5	10	11	12	5	5	5	1	13	11	2	5	2	4	7	5	5	5	6	10	14	5	5	15	5	4	2	18	5
1851517	2	2	2	2	2	2	2	2	3	2	2	2	2	2	2	2	2	2	2	2	2	2	2	2	2	2	2	2	2	2	2	2	2	2	2	2	2	2	2	2	2	2	2	2	2	2	2	2	2
1851811	2	2	3	4	2	13	5	6	3	3	5	3	7	8	9	6	10	8	2	11	12	3	3	3	11	6	12	13	3	3	2	3	2	5	6	11	14	8	7	3	3	14	8	13	25	5	2	11	11
1854476	1	1	1	2	1	12	1	2	3	1	1	9	4	1	1	5	6	1	1	7	8	1	9	1	7	1	8	1	1	9	1	10	1	1	5	7	11	1	4	1	9	1	1	12	7	1	1	7	7
1855807	2	2	3	4	2	22	5	6	7	3	5	21	8	5	9	10	11	5	2	12	13	14	15	14	12	16	13	17	18	15	2	19	2	5	10	12	20	5	8	14	21	20	5	22	12	5	2	12	12
1857607	1	1	2	3	1	19	4	5	6	2	4	14	7	8	9	3	5	10	1	11	12	13	14	15	11	16	12	17	18	14	1	1	1	4	3	11	1	8	7	15	14	1	8	19	11	4	1	3	11
1858454	2	1	3	4	2	16	5	6	6	3	5	6	7	5	8	9	6	5	1	8	10	11	6	11	8	12	10	12	13	6	1	14	2	5	9	8	1	5	15	11	6	1	5	16	8	5	2	24	17
1859334	1	1	2	3	1	20	4	5	6	2	4	19	7	8	9	10	11	12	1	13	11	5	14	5	15	16	11	17	18	14	1	1	1	4	10	15	1	8	7	5	19	1	8	20	13	4	1	30	13
1860685	2	2	3	4	2	23	5	6	7	3	5	22	8	5	9	10	11	12	2	13	13	14	15	16	17	18	13	19	20	15	2	21	2	5	10	17	2	5	8	14	22	2	5	23	13	5	2	25	24
1862955	2	2	3	4	2	20	5	6	7	3	5	10	8	5	9	10	11	5	2	12	13	14	15	14	12	14	13	16	17	15	2	18	2	5	10	12	2	5	8	14	19	2	5	20	12	5	2	21	12
1863812	1	1	2	3	1	3	4	5	6	2	4	16	3	7	3	8	9	10	1	11	12	13	5	13	11	13	12	14	3	5	1	15	1	4	8	11	1	7	3	13	16	1	7	3	11	17	1	18	11
1864893	2	3	0	4	5	27	6	7	8	0	6	88	9	10	11	0	0	0	12	13	14	6	0	15	16	0	0	17	18	0	120	19	2	6	0	20	21	22	23	6	24	25	26	27	121	28	122	-1	29
1873080	1	1	2	3	1	3	4	5	5	2	4	9	6	5	7	3	5	8	1	5	5	5	9	10	5	11	5	12	5	9	1	5	1	13	3	5	14	5	6	5	15	14	5	3	5	13	1	16	5
1874473	1	1	2	3	1	3	4	5	6	2	4	9	7	8	4	3	9	10	1	11	11	12	9	13	11	14	11	10	10	9	1	15	1	4	3	11	10	8	7	12	9	10	8	3	11	4	1	16	11
1875338	2	2	3	4	2	4	4	4	4	3	4	2	4	4	4	4	2	4	2	4	4	4	2	4	4	5	4	4	4	2	2	4	2	4	4	4	4	4	4	4	2	4	4	4	4	4	2	2	4
1876595	2	3	0	4	5	28	6	7	8	0	6	92	9	10	11	0	0	0	12	13	14	6	0	15	16	0	0	17	18	0	121	19	20	6	0	21	22	23	24	6	25	26	27	28	122	29	123	-1	30
1878020	2	2	3	4	2	16	5	6	7	3	5	14	8	9	1	10	11	8	2	12	12	13	14	13	12	15	12	16	2	14	2	17	2	5	10	12	18	9	8	13	14	18	9	16	12	5	2	19	12
1879658	2	2	3	4	2	5	5	6	7	3	5	12	8	8	1	9	10	8	2	2	2	11	12	11	2	10	2	2	7	12	2	2	2	5	9	2	2	8	8	11	12	2	8	5	2	5	2	12	2
1880098	2	2	3	4	2	11	5	6	7	3	5	9	5	5	1	3	6	5	2	8	8	9	9	9	8	9	8	2	10	9	2	2	2	5	3	8	2	5	5	9	9	2	5	11	8	5	2	9	8
1880571	2	2	3	4	2	16	4	5	6	3	4	12	7	7	1	8	8	9	2	10	10	11	12	11	10	13	10	14	15	12	2	2	2	4	8	10	2	7	7	11	12	2	7	16	10	4	2	17	10
1881374	2	2	3	4	2	14	5	6	7	3	5	13	8	8	9	10	7	11	2	6	6	12	13	12	6	12	6	6	6	13	2	2	2	5	10	6	2	8	8	12	13	2	8	14	6	5	2	6	6
1882016	2	2	2	3	2	10	1	2	4	2	1	2	5	5	6	7	4	8	2	2	2	9	2	9	2	9	2	1	1	2	2	2	2	1	7	2	2	5	5	9	2	2	5	10	2	1	2	1	2
1882330	2	2	3	4	2	8	5	6	7	3	5	13	8	9	10	11	7	4	2	6	6	12	13	12	6	12	6	14	6	13	2	2	2	5	11	6	2	9	8	12	13	2	9	8	6	5	2	15	6
1882914	1	1	1	1	1	1	1	1	2	1	1	4	3	3	1	1	2	1	1	1	1	1	4	1	1	1	1	5	1	4	1	1	1	1	1	1	1	3	3	1	4	1	3	1	1	1	1	6	1
1883266	2	2	3	4	2	17	5	4	6	3	5	14	7	7	8	9	10	11	2	12	12	13	14	13	12	15	12	16	9	14	2	2	2	5	9	12	2	7	7	13	14	2	7	17	12	5	2	18	12
1883946	1	1	2	3	1	1	1	4	1	2	1	7	1	1	1	5	1	1	1	6	6	1	7	1	6	1	6	1	5	7	1	1	1	1	5	6	1	1	1	1	7	1	1	1	6	1	1	1	6
1884506	2	2	3	4	2	16	5	6	7	3	5	15	8	8	9	1	10	8	2	11	11	12	13	12	9	9	11	8	14	13	2	2	2	5	1	9	2	8	8	12	15	2	8	16	11	5	2	17	11
1885006	2	2	3	4	2	1	5	1	6	3	5	1	7	7	1	1	1	7	2	8	8	9	5	9	10	9	8	7	11	5	20	2	2	5	1	10	2	7	7	9	1	2	7	1	8	5	2	12	8
1885434	2	2	3	4	2	21	5	6	7	3	5	20	8	8	9	10	11	12	2	13	13	14	5	15	16	17	13	18	19	5	37	2	2	5	10	16	2	8	8	14	20	2	8	21	5	22	2	4	13
1886472	2	2	3	4	2	21	5	6	7	3	5	20	8	8	9	10	11	12	2	13	13	14	5	14	15	16	13	17	18	5	2	19	2	5	10	15	2	8	8	14	20	2	8	21	5	5	2	22	13
1887331	2	2	3	4	2	12	5	6	7	3	5	17	8	8	2	9	10	11	2	12	12	13	5	13	12	14	12	15	16	5	2	2	2	5	9	12	2	8	8	13	17	2	8	12	28	5	2	18	12
1887904	1	1	2	3	1	11	3	4	5	2	3	1	6	6	7	8	9	6	1	3	3	10	3	11	3	12	3	11	13	3	1	1	1	3	8	3	1	6	6	10	1	1	6	11	22	3	1	3	3
1889503	2	2	0	3	2	12	4	5	6	0	4	5	7	7	8	9	10	3	2	11	3	12	6	12	3	12	3	12	13	6	2	2	2	4	9	3	2	14	7	12	5	2	7	12	26	4	2	15	3
1890929	2	2	3	1	2	4	4	2	4	3	4	4	1	1	1	1	1	1	2	4	1	1	4	1	1	1	1	5	1	4	2	2	2	4	1	1	2	6	1	1	4	2	1	4	4	4	2	1	1
1891332	1	1	2	3	1	7	1	1	1	2	1	6	3	3	3	1	1	3	1	3	3	4	1	4	3	1	3	4	4	1	1	1	1	1	1	3	1	5	3	4	6	1	3	7	3	1	1	1	3
1891953	1	1	2	1	1	1	1	1	1	3	1	1	1	1	1	1	4	1	1	1	1	1	1	1	1	4	1	1	1	1	1	1	1	1	1	1	1	4	1	1	1	1	1	1	1	1	1	1	1
1892617	2	3	4	5	6	46	7	8	9	4	156	157	10	0	11	12	2	13	2	14	15	16	17	18	14	19	20	21	22	17	113	23	24	7	25	14	26	27	28	16	29	26	0	30	20	31	158	159	32
1894103	2	2	3	4	2	1	5	6	7	3	5	7	7	7	-1	5	5	8	2	5	5	1	7	1	9	10	5	4	7	7	2	11	2	5	5	9	2	7	7	1	7	2	7	1	22	5	2	12	9
1894422	2	2	3	4	2	11	5	6	7	8	5	7	7	0	-1	9	5	4	2	10	10	11	7	11	12	13	10	14	15	7	2	2	2	5	9	12	2	7	7	11	7	2	0	11	10	5	2	16	12
1894963	2	2	3	2	2	4	2	2	2	3	2	2	2	2	-1	2	2	2	2	2	2	4	2	4	2	5	2	2	2	2	2	2	2	2	2	2	2	2	2	4	2	2	2	4	2	2	2	2	2
1895164	2	2	3	4	2	16	5	6	7	3	5	7	8	9	-1	10	5	4	2	11	11	12	7	12	11	13	11	14	15	7	2	2	2	5	10	11	2	8	8	12	7	2	8	16	11	5	2	17	11
1896366	2	2	3	4	2	14	5	6	7	3	5	7	8	8	-1	9	5	4	2	5	5	6	10	6	5	11	5	5	12	10	2	13	2	5	9	5	2	8	8	6	7	2	8	14	5	5	2	22	8
1896920	2	2	3	4	2	16	5	6	7	3	5	7	8	9	-1	4	5	4	10	11	11	3	12	3	11	7	11	13	14	12	2	15	2	5	4	11	2	9	8	3	7	2	9	16	11	5	2	8	8
1897518	1	1	2	1	1	1	3	1	1	2	3	3	4	4	-1	3	3	1	1	3	3	1	5	1	3	3	3	1	1	5	1	3	1	3	3	3	1	4	4	1	3	1	4	1	3	3	1	4	4
1898038	2	3	4	1	3	3	5	6	7	4	5	16	8	8	9	1	5	0	3	10	10	1	11	12	3	13	10	1	14	11	3	3	2	5	15	3	3	8	8	1	16	3	8	3	10	5	3	10	17
1899370	2	2	3	4	2	2	5	6	7	3	5	29	5	5	8	9	10	4	2	11	11	12	13	12	14	15	11	5	16	13	2	17	2	5	9	14	2	5	5	12	18	2	5	2	11	5	2	11	11
1901047	2	2	3	4	2	2	5	2	6	3	5	8	5	5	7	8	5	9	2	10	10	8	11	8	12	6	10	5	9	11	2	8	2	5	8	12	2	5	5	8	8	2	5	2	25	5	2	10	10
1902268	2	2	3	4	2	17	5	2	6	3	5	8	7	7	1	8	9	10	2	11	12	13	14	13	15	6	12	5	8	14	2	16	2	5	8	15	2	7	7	13	8	2	7	17	30	5	2	18	18
1903609	2	2	3	4	2	12	2	5	6	3	2	4	5	5	2	7	2	2	2	8	9	5	10	5	5	11	9	2	12	10	2	2	2	2	7	5	2	5	5	13	4	2	5	12	8	2	2	8	8
1904633	2	2	3	4	2	1	5	6	1	3	5	1	1	1	7	8	5	9	2	10	10	1	11	1	1	12	10	5	1	11	2	5	2	5	8	1	2	1	1	1	1	2	1	1	10	5	2	10	10
1905141	2	2	3	4	2	1	5	1	1	3	5	4	1	1	6	2	5	7	2	8	8	1	9	1	2	10	8	5	1	9	2	5	2	5	2	2	2	1	1	1	4	2	1	1	8	5	2	8	8
1905670	2	2	3	4	2	2	5	6	4	3	5	2	1	1	7	8	5	9	2	2	2	8	2	8	2	10	2	5	8	2	2	5	2	5	8	2	2	1	1	8	2	2	1	2	2	5	2	2	2
1906673	2	2	-1	3	2	15	4	5	3	-1	4	11	1	1	6	7	4	8	2	9	4	10	11	10	2	12	4	13	14	11	2	7	2	4	7	2	2	1	1	10	11	2	1	15	9	4	2	16	16
1907728	-1	-1	-1	2	-1	-1	3	4	4	-1	3	1	1	1	5	1	6	7	-1	8	9	-1	1	-1	10	1	6	11	4	1	-1	1	-1	3	1	10	-1	1	1	-1	12	-1	1	-1	8	3	-1	8	8
1908001	-1	-1	-1	-1	-1	-1	-1	-1	-1	-1	-1	1	1	1	-1	2	-1	-1	-1	-1	-1	-1	1	-1	-1	1	-1	-1	-1	1	-1	2	-1	-1	2	-1	-1	1	1	-1	1	-1	1	-1	-1	-1	-1	-1	-1
1908232	-1	-1	-1	-1	-1	-1	-1	-1	-1	-1	-1	1	1	1	-1	1	-1	-1	-1	-1	-1	-1	1	-1	-1	1	-1	-1	-1	1	-1	1	-1	-1	1	-1	-1	1	1	-1	1	-1	1	-1	-1	-1	-1	-1	-1
1908536	-1	-1	-1	-1	-1	-1	-1	-1	-1	-1	-1	4	2	3	-1	4	-1	-1	-1	-1	-1	-1	4	-1	-1	4	-1	-1	-1	4	-1	4	-1	-1	4	-1	-1	5	2	-1	6	-1	5	-1	-1	-1	-1	-1	-1
1911876	-1	-1	-1	-1	-1	-1	-1	-1	-1	-1	-1	1	1	1	-1	1	-1	-1	-1	-1	-1	-1	1	-1	-1	1	-1	-1	-1	1	-1	1	-1	-1	1	-1	-1	1	1	-1	1	-1	1	-1	-1	-1	-1	-1	-1
1912561	-1	-1	-1	-1	-1	-1	-1	-1	-1	-1	-1	3	1	1	-1	1	-1	-1	-1	-1	-1	-1	1	-1	-1	1	-1	-1	-1	1	-1	1	-1	-1	1	-1	-1	2	1	-1	3	-1	1	-1	-1	-1	-1	-1	-1
1913487	-1	-1	-1	-1	-1	-1	-1	-1	-1	-1	-1	1	1	1	-1	1	-1	-1	-1	-1	-1	-1	2	-1	-1	1	-1	-1	-1	2	-1	1	-1	-1	1	-1	-1	1	1	-1	1	-1	1	-1	-1	-1	-1	-1	-1
1915619	-1	-1	-1	-1	-1	-1	-1	-1	-1	-1	-1	1	2	1	-1	3	-1	-1	-1	-1	-1	-1	1	-1	-1	1	-1	-1	-1	1	-1	1	-1	-1	3	-1	-1	1	2	-1	1	-1	1	-1	-1	-1	-1	-1	-1
1917409	2	3	-1	4	3	3	5	6	7	-1	5	10	8	8	9	10	11	12	3	13	5	9	14	9	13	15	11	16	7	14	3	10	2	5	10	13	3	8	8	9	10	2	8	3	13	5	3	13	13
1918178	2	2	-1	1	2	2	1	3	4	-1	1	2	5	5	2	2	1	5	2	6	5	1	7	1	8	9	5	10	11	7	2	2	2	1	2	8	2	5	5	1	2	8	5	2	8	1	2	12	12
1918968	1	1	-1	2	1	0	2	2	3	-1	2	1	1	1	1	1	2	1	1	2	1	2	1	2	2	2	1	1	1	1	1	1	1	2	1	2	1	1	1	2	1	2	1	0	2	2	1	2	2
1919755	2	2	3	1	2	2	1	2	2	3	1	7	2	2	4	5	1	1	2	2	2	2	6	2	2	1	2	2	2	6	2	1	2	1	5	2	2	2	2	2	7	2	2	2	2	1	2	2	2
1920279	2	2	3	4	2	23	5	6	7	3	5	21	8	1	9	10	5	11	12	13	14	15	16	15	17	18	14	19	20	16	2	11	2	5	10	17	2	1	8	15	21	22	1	23	13	5	2	17	24
1923989	2	2	3	4	2	23	5	6	7	3	5	22	8	9	10	11	5	12	2	13	14	15	16	15	17	18	14	19	20	16	2	21	2	5	11	17	2	9	8	15	22	17	9	23	54	5	2	17	17
1928284	2	2	3	4	2	9	5	6	7	3	5	37	8	9	10	4	5	11	2	2	2	12	9	12	2	11	2	2	13	9	2	14	2	5	4	2	2	9	8	12	8	2	9	9	2	5	2	2	2
1929844	2	2	3	2	2	13	4	5	1	3	4	12	1	1	6	2	7	8	2	9	9	1	10	1	9	1	9	4	2	10	2	1	2	4	2	9	11	1	1	1	12	9	1	13	9	4	2	9	9
1930707	2	2	1	2	2	1	3	1	2	1	3	4	1	1	1	2	3	1	2	2	2	1	2	1	2	1	2	3	2	2	2	1	2	3	2	2	2	1	1	1	4	2	1	1	2	3	2	2	2
1930888	2	2	3	4	2	13	5	6	7	3	5	12	6	6	8	9	5	10	2	9	9	6	2	6	9	6	9	11	9	2	2	6	2	5	9	9	2	6	6	6	12	2	6	13	9	14	2	15	15
1932195	2	2	2	3	2	10	4	5	6	2	4	9	5	5	7	6	4	5	2	6	6	5	8	5	6	5	6	2	6	8	2	5	2	4	6	6	2	5	5	5	9	8	5	10	6	4	2	6	6
1932483	2	2	3	4	2	16	5	6	7	3	5	15	8	8	9	7	5	5	2	10	10	11	5	11	10	11	10	12	13	5	2	14	2	5	7	10	2	8	8	11	15	10	8	16	10	5	2	10	10
1933504	2	2	3	4	2	12	4	5	6	3	4	20	2	2	7	6	4	4	2	6	6	2	4	2	6	2	6	8	9	4	2	10	2	4	6	6	2	2	2	2	11	6	2	12	6	4	2	6	6
1933982	2	2	3	4	2	8	5	6	7	3	5	13	2	2	8	7	5	9	2	10	10	2	9	2	10	2	10	11	10	9	2	12	2	5	7	10	2	2	2	2	13	10	2	8	10	5	2	19	10
1934586	2	2	3	4	2	6	5	6	4	3	5	13	7	7	4	4	5	8	2	9	9	10	8	10	9	11	9	4	12	8	2	9	2	5	4	9	2	7	7	10	13	9	7	6	9	5	2	4	14
1935690	1	1	2	3	1	3	4	3	3	2	4	7	5	6	7	8	4	9	1	3	3	9	9	9	3	9	3	3	9	9	1	10	1	4	8	3	1	6	5	9	7	3	6	3	3	4	1	8	3
1936429	1	1	2	3	1	15	4	5	6	2	4	14	3	3	7	8	4	9	1	10	10	11	9	11	10	12	10	6	12	9	1	13	1	4	8	10	1	3	3	11	14	10	3	15	10	4	1	8	10
1937203	1	1	2	1	1	1	1	3	4	2	1	1	1	1	5	6	1	1	1	1	1	3	1	3	1	3	1	4	1	1	1	1	1	1	6	1	1	1	1	3	1	1	1	1	1	1	1	6	1
1937559	1	1	2	3	1	15	4	5	6	2	4	14	7	7	8	9	4	10	1	11	12	5	10	5	11	11	12	13	11	10	1	1	1	4	9	11	1	7	7	5	14	11	7	15	11	4	1	9	11
1938560	1	1	2	3	1	7	4	5	5	2	4	11	3	3	5	6	4	7	1	6	4	8	7	8	6	5	4	9	6	7	1	10	1	4	6	6	1	3	3	8	11	6	3	7	6	4	1	6	6
1939480	1	1	2	3	1	19	4	5	6	2	4	18	4	7	8	9	4	10	1	11	4	12	13	12	14	15	4	16	11	13	1	17	1	4	9	14	1	7	4	12	18	14	7	19	11	4	1	20	14
1940797	1	1	2	3	1	4	4	5	4	2	4	11	6	4	5	4	4	4	1	4	4	5	1	5	7	8	4	9	10	1	1	4	1	4	4	7	1	4	6	5	11	4	4	4	4	4	1	4	4
1941891	2	2	3	4	2	20	5	6	7	3	0	14	8	9	10	11	12	6	2	13	5	6	6	6	14	15	5	4	16	6	2	17	18	5	11	14	2	9	8	6	14	19	9	20	31	5	2	11	14
1942822	2	3	4	5	3	22	6	7	8	4	6	23	9	10	11	12	13	14	3	15	6	16	17	16	18	19	6	20	21	17	3	22	3	6	12	18	3	10	9	16	23	23	10	22	23	6	3	29	23
1944080	2	3	1	4	2	17	5	6	7	1	5	2	8	9	10	11	5	5	2	12	5	13	14	13	12	9	5	15	16	14	2	5	2	5	11	12	2	9	8	13	2	12	9	17	12	5	2	12	12
1944705	2	2	3	4	2	12	5	6	7	3	5	4	8	7	9	4	10	11	2	12	5	13	7	7	12	7	5	14	15	7	2	12	2	5	4	12	2	7	8	7	4	16	7	12	12	5	2	12	12
1945372	2	2	1	3	2	16	4	5	6	1	4	15	7	8	9	1	4	10	2	11	4	1	12	1	11	1	4	13	1	12	2	14	2	4	1	11	2	8	7	1	15	2	8	16	11	4	2	11	11
1946252	2	2	3	4	2	19	5	6	7	3	5	18	8	9	1	10	5	11	2	12	5	13	14	13	12	9	5	15	16	14	2	17	2	5	10	12	2	9	8	13	18	2	9	19	12	5	2	12	12
1947255	2	2	3	4	2	13	5	6	6	3	5	10	7	3	8	9	5	3	2	10	5	5	10	5	10	3	5	11	2	10	2	2	2	5	12	10	2	3	7	5	10	2	3	13	10	5	2	10	10
1947556	2	3	4	1	2	13	1	5	6	4	1	9	7	8	9	10	1	11	2	9	4	4	9	4	9	8	4	12	2	9	2	8	2	1	10	9	2	8	7	4	9	2	8	13	9	1	2	9	9
1948199	2	2	3	4	2	25	5	6	7	3	5	17	8	9	10	11	5	12	13	14	15	16	17	16	18	19	15	20	21	17	2	22	2	5	11	18	2	9	8	16	17	2	9	23	14	5	2	17	17
1950306	2	2	3	-1	2	2	4	4	4	3	4	2	-1	-1	2	5	4	4	2	2	6	4	2	4	2	4	6	-1	-1	2	2	4	2	4	5	2	2	-1	-1	4	2	2	-1	2	2	4	2	2	2
1950922	2	2	3	4	2	15	5	6	-1	3	5	11	7	8	9	10	5	8	2	11	12	-1	11	-1	11	1	12	13	14	11	2	1	2	5	10	11	2	8	7	-1	11	2	8	15	11	5	2	11	11
1951893	2	2	3	4	2	16	5	6	7	3	5	11	8	6	9	10	5	6	2	11	12	13	11	13	11	6	12	14	15	11	2	6	2	5	10	11	2	6	8	13	11	2	6	16	11	5	2	11	11
1952453	2	2	3	4	2	19	5	6	7	3	5	15	8	9	10	11	5	9	2	12	13	14	15	14	16	9	13	17	18	15	2	6	2	5	11	15	2	9	8	14	15	2	9	19	30	5	2	15	15
1953531	2	2	3	4	2	20	5	6	7	3	5	13	8	9	10	11	5	12	2	13	14	15	16	15	13	9	14	17	18	16	2	19	2	5	11	13	2	9	8	15	13	2	9	20	13	5	2	29	13
1954708	2	2	1	1	2	1	1	1	1	1	1	1	1	1	1	1	1	1	2	1	1	1	1	1	1	1	1	1	1	1	2	1	2	1	1	1	2	1	1	1	1	2	1	1	1	1	2	1	1
1954987	2	2	1	3	2	14	2	4	5	1	2	2	6	7	2	8	2	7	2	9	10	5	2	5	2	11	10	12	9	2	2	13	2	2	8	2	2	7	6	5	2	2	7	14	9	2	2	15	15
1956357	2	2	3	4	2	1	5	6	5	3	5	1	2	5	2	7	5	5	2	4	8	5	1	5	4	5	8	9	8	1	2	2	2	5	7	4	2	5	2	5	1	2	5	1	4	5	2	4	4
1956812	1	1	2	1	1	1	1	3	1	2	1	1	1	4	1	1	1	4	1	1	4	1	1	1	1	1	4	5	4	1	1	1	1	1	1	1	1	4	1	1	1	1	4	1	1	1	1	1	1
1957299	1	1	2	3	1	17	4	5	4	2	4	30	6	7	8	9	4	10	1	11	12	4	13	4	11	4	12	14	15	13	1	16	1	4	9	11	1	7	6	4	17	1	7	17	41	4	1	27	11
1958753	1	1	2	3	1	16	4	4	4	2	4	15	5	6	7	8	4	9	1	10	11	4	6	4	12	13	11	14	1	6	1	6	1	4	8	12	1	6	5	4	15	1	6	16	12	4	1	11	11
1959921	1	1	2	3	1	6	4	5	6	2	4	1	7	8	1	9	4	10	1	10	11	10	12	10	10	13	11	4	1	12	1	14	1	4	9	10	1	8	7	10	1	1	8	6	1	4	1	11	11
1961356	1	1	2	3	1	17	4	5	1	2	4	1	6	7	8	3	4	9	1	6	10	11	12	11	6	4	10	13	8	12	1	14	1	4	3	6	1	7	6	11	1	1	7	15	29	4	1	10	10
1961957	2	2	3	4	2	19	5	6	2	3	5	2	7	8	9	10	5	11	2	12	13	14	15	14	12	16	13	17	18	15	2	12	2	5	10	12	2	8	7	14	2	2	8	19	12	5	2	11	11
1963054	2	2	3	4	2	16	5	6	2	3	5	2	7	8	1	7	5	9	2	10	11	12	5	12	10	13	11	14	1	5	2	15	2	5	7	10	2	8	7	12	2	2	8	16	10	5	2	9	9
1963793	2	2	3	4	2	18	5	6	7	3	5	2	8	5	9	10	5	11	2	12	13	14	5	14	15	5	13	16	1	5	2	17	2	5	10	15	2	5	8	14	2	2	5	18	12	5	2	27	19
1964664	2	2	3	4	2	11	5	5	6	3	5	2	7	5	8	3	5	9	2	3	10	5	5	5	3	5	10	2	1	5	2	5	2	5	3	3	2	5	7	5	2	2	5	11	3	5	2	5	5
1964855	2	2	3	4	2	12	5	5	3	3	5	2	2	5	6	7	5	8	2	7	5	5	5	5	9	5	5	10	11	5	2	5	2	5	7	9	2	5	2	5	2	2	5	12	7	5	2	5	5
1971741	2	0	3	4	5	0	6	3	7	3	34	0	8	0	0	9	6	10	5	9	9	5	11	5	9	9	9	12	5	1	14	6	5	13	9	9	14	0	8	5	0	15	16	0	9	17	0	0	9
1972342	1	1	2	1	1	8	3	4	1	2	3	1	5	6	3	7	3	1	1	1	1	1	1	1	1	1	1	1	1	1	1	1	1	3	7	1	1	6	5	1	1	1	6	8	1	3	1	3	3
1972933	1	1	1	2	1	2	1	3	1	1	1	1	2	2	1	1	1	2	1	2	1	2	2	2	1	2	1	2	1	2	1	2	1	1	1	1	1	2	2	2	1	1	2	2	1	1	1	1	1
1973324	2	2	3	4	2	22	5	6	7	3	5	21	8	9	10	11	5	12	13	0	14	15	16	15	14	17	14	18	19	16	13	20	2	5	11	14	2	9	8	15	21	2	9	22	11	5	2	5	5
1975645	2	2	3	4	2	18	5	6	7	3	5	18	8	9	8	1	5	10	11	12	12	13	14	13	12	15	12	7	16	14	11	17	2	5	1	12	2	9	8	13	18	2	9	18	29	5	2	5	5
1976549	2	2	3	4	2	4	2	4	2	3	2	3	2	2	5	4	2	6	2	7	7	8	9	8	7	2	7	2	3	9	2	10	2	2	4	7	2	2	2	8	3	2	2	4	18	2	2	13	2
1977733	2	2	3	4	2	20	5	6	7	3	5	18	8	8	9	10	5	11	2	1	1	12	13	12	14	2	1	15	16	13	2	17	2	5	10	14	2	8	8	12	18	19	8	20	33	5	2	10	5
1978772	2	3	0	4	2	100	-1	5	6	0	0	52	7	0	8	-1	9	10	11	12	13	14	0	15	16	17	-1	18	19	0	73	20	11	21	22	23	24	0	0	25	26	27	28	29	-1	30	2	33	31
1979746	2	2	3	4	2	15	5	6	7	3	5	5	8	5	9	10	5	11	2	5	5	12	12	12	5	13	5	2	11	12	2	14	2	5	10	5	2	5	8	12	5	2	5	15	23	5	2	15	16
1980855	1	1	2	3	1	15	4	5	6	2	4	14	7	8	1	9	4	10	1	1	1	11	11	11	1	1	1	1	12	11	1	13	1	4	9	1	1	8	7	11	14	1	8	15	1	4	1	9	16
1982305	2	2	3	2	2	3	2	3	2	3	2	7	4	5	2	1	2	5	2	2	2	4	4	4	2	2	2	2	2	4	2	6	2	2	1	2	2	5	4	4	7	2	5	3	2	2	2	1	2
1982531	1	1	2	2	1	2	2	3	2	2	2	4	2	2	1	2	2	2	1	2	2	2	2	2	2	2	2	2	1	2	1	2	1	2	2	2	1	2	2	2	4	1	2	2	1	2	1	2	2
1983185	2	2	3	4	2	11	5	6	5	3	9	3	7	8	3	9	9	5	2	5	5	4	4	4	5	10	5	10	1	4	2	5	2	9	9	5	2	8	7	4	3	2	8	11	1	9	2	9	9
1984071	1	1	2	3	1	15	4	5	6	2	10	11	7	8	1	9	10	11	1	4	4	12	6	12	4	13	4	14	1	6	1	4	1	10	9	4	1	8	7	12	11	1	8	15	1	10	1	10	10
1985498	2	2	3	2	2	15	4	2	5	3	4	6	6	7	1	2	4	6	2	8	8	1	9	1	8	10	8	11	2	9	2	6	12	4	2	8	2	7	6	1	6	2	7	13	2	4	2	4	4
1986798	2	2	3	4	2	8	5	6	2	3	5	4	7	4	1	4	2	4	2	2	2	1	6	1	2	4	2	4	2	6	2	4	2	5	4	2	2	4	7	1	4	2	4	8	4	5	2	2	2
1987103	2	2	3	2	2	2	2	2	2	3	2	2	4	2	1	2	2	2	2	2	2	1	4	1	2	2	2	2	2	4	2	2	2	2	2	2	2	2	4	1	2	2	2	2	2	2	2	2	2
1988278	2	3	4	5	6	28	7	8	9	4	25	26	10	11	12	13	14	15	2	16	17	18	18	18	19	20	17	21	22	18	2	23	24	25	13	19	2	11	10	18	26	2	27	28	55	25	2	14	14
1991229	2	2	3	4	2	2	5	6	5	3	2	9	6	6	5	7	6	7	2	5	8	2	2	2	5	9	8	2	6	2	2	6	2	2	7	5	2	6	6	2	9	2	6	2	7	2	2	6	10
1991641	2	2	3	2	2	9	4	5	4	3	2	8	6	2	7	1	8	2	2	4	9	2	2	2	4	2	9	2	10	2	2	8	2	2	1	4	2	2	6	2	8	2	2	9	2	2	2	8	8
1992116	2	1	3	4	1	9	1	1	1	3	1	8	1	5	6	1	1	7	1	1	1	1	1	1	1	1	1	1	1	1	1	1	1	1	1	1	1	5	1	1	8	1	5	9	1	1	1	1	1
1992532	2	2	3	4	2	24	5	6	7	3	22	23	8	9	10	11	12	13	2	14	15	16	17	16	14	18	15	19	20	17	2	21	2	22	11	14	2	9	8	16	23	2	9	24	50	22	2	39	25
1994622	2	2	3	1	2	10	1	4	1	3	1	9	1	1	5	1	1	6	2	1	1	1	1	1	0	1	1	7	8	1	2	2	2	1	1	1	2	1	1	1	9	2	1	10	7	1	2	1	11
1995825	2	2	3	0	2	5	4	5	6	3	10	21	5	7	8	9	10	11	2	5	12	13	14	13	5	15	12	16	17	14	2	18	19	20	9	5	2	7	5	13	21	2	7	5	54	10	19	35	5
1997677	2	2	3	4	2	19	5	6	7	3	5	15	8	9	10	11	5	12	2	1	13	14	15	14	1	16	13	17	2	15	2	18	2	5	11	1	2	9	8	14	15	2	9	19	2	5	2	20	1
1998383	2	2	3	4	2	18	5	6	7	3	5	11	8	9	10	11	5	12	2	13	14	15	11	15	13	16	14	3	17	11	2	8	2	5	11	13	2	9	8	15	11	2	9	18	6	5	2	8	13
1999245	2	2	3	4	2	1	5	1	6	3	5	6	5	1	7	6	5	8	2	5	1	9	6	9	5	1	1	1	2	6	2	10	2	5	6	5	2	1	5	9	6	2	1	1	6	5	2	11	5
1999927	2	2	3	2	2	1	4	5	2	3	4	9	6	6	7	2	4	1	2	6	1	8	9	8	6	9	1	1	1	9	2	2	2	4	2	6	2	6	6	8	9	2	6	1	2	4	13	2	6
2000489	2	2	2	2	2	1	2	2	2	2	2	6	2	2	3	2	1	4	2	2	5	2	6	2	2	7	5	5	1	6	2	2	2	2	2	2	2	2	2	2	6	2	2	1	2	2	2	2	2
2000793	2	2	3	4	2	21	5	6	7	3	5	20	8	9	10	7	11	12	13	14	15	16	10	16	14	17	15	18	19	10	13	2	2	5	7	14	2	9	8	16	20	2	9	21	28	5	2	21	14
2002381	2	2	3	4	2	13	5	6	7	3	5	15	8	9	10	11	6	12	13	13	13	13	13	13	13	7	13	5	14	13	13	2	2	5	11	13	2	9	8	13	15	2	9	13	21	5	2	4	13
2003055	2	2	3	4	2	20	5	6	2	3	5	19	7	8	9	10	11	12	13	14	14	14	14	14	14	15	14	16	17	14	13	2	2	5	10	14	2	8	18	14	19	2	8	20	34	5	2	21	14
2004060	1	1	1	2	1	1	3	4	1	1	3	11	5	6	1	7	4	1	2	8	8	5	5	5	8	9	8	10	1	5	2	1	1	3	7	8	1	6	1	5	11	1	6	1	8	3	1	1	8
2004859	1	1	2	3	1	1	1	4	5	2	1	7	1	1	1	1	4	1	1	1	1	1	1	6	1	1	1	1	1	1	1	5	1	1	1	1	1	1	1	1	7	1	1	1	1	1	1	1	1
2005379	2	2	3	1	2	16	4	5	1	3	4	15	6	7	8	9	10	1	2	11	11	4	4	4	11	12	11	1	13	4	2	1	2	4	9	11	2	7	14	4	15	2	7	16	11	4	2	17	11
2006620	2	2	3	4	2	20	5	6	7	3	5	19	8	9	10	11	12	13	2	14	14	5	5	5	14	15	14	16	17	5	2	18	2	5	11	14	2	9	8	5	19	2	9	20	14	5	2	21	14
2007634	2	2	3	4	2	19	5	6	7	3	5	18	8	9	10	11	4	12	2	13	13	5	5	5	13	14	13	15	16	5	2	17	2	5	11	13	2	9	8	5	18	2	9	19	13	5	2	20	13
2008331	2	2	3	4	2	2	5	6	7	3	5	18	8	9	10	11	12	13	2	14	14	15	5	15	14	1	14	11	16	5	2	17	2	5	11	14	2	9	8	15	18	2	9	2	14	5	2	1	14
2008755	2	2	3	1	2	16	4	5	6	3	4	6	7	1	8	9	10	8	2	5	5	11	4	5	5	12	5	13	14	4	2	15	2	4	9	5	2	1	7	5	6	2	1	16	5	4	2	17	5
2009179	1	1	2	3	1	1	1	1	4	2	1	4	5	1	4	6	1	4	1	1	1	1	1	1	1	6	1	6	7	1	1	1	1	1	6	1	1	1	5	1	4	1	1	1	1	1	1	6	1
2009444	2	2	3	1	2	6	4	5	6	3	4	6	7	1	8	9	10	11	2	5	1	12	4	12	5	13	1	6	14	4	2	15	2	4	9	5	2	1	7	12	-1	2	1	6	5	4	2	16	5
2009841	2	2	3	4	2	20	5	6	2	3	5	2	7	1	8	9	10	11	2	6	1	5	12	5	6	13	1	14	15	12	2	16	17	5	9	6	2	1	18	19	2	17	1	20	6	5	17	21	6
2010169	2	2	3	4	2	20	5	6	7	3	5	15	8	9	10	11	12	13	2	7	14	4	15	4	7	16	14	17	18	15	2	19	2	5	11	7	2	9	8	4	15	2	9	20	7	5	2	21	7
2011133	2	2	3	4	2	18	5	6	6	3	5	13	7	8	9	10	11	12	2	6	6	0	13	5	6	14	6	15	16	13	2	17	2	5	10	6	2	8	7	5	13	2	8	18	6	5	2	19	6
2012150	2	2	1	2	2	7	1	2	2	1	1	6	3	1	4	1	1	5	2	2	2	1	6	1	2	2	2	2	1	6	2	1	2	1	1	2	2	1	3	1	6	2	1	7	2	1	2	1	2
2012666	2	2	3	4	2	16	5	6	6	3	5	15	7	8	9	10	5	11	2	12	12	5	13	5	12	14	12	5	11	13	2	10	2	5	10	12	2	8	7	5	15	2	8	16	12	5	2	18	12
2013887	1	1	2	3	1	13	4	4	5	2	4	11	6	7	8	9	4	10	1	4	4	4	11	4	4	4	4	12	2	11	1	6	1	4	9	4	1	7	6	4	11	1	7	13	4	4	1	14	4
2015191	2	2	3	4	2	19	5	6	7	3	5	28	8	9	10	11	12	13	2	7	7	5	14	5	7	15	7	16	17	14	2	18	2	5	11	7	2	9	8	5	14	2	9	19	7	5	2	19	7
2017109	2	2	3	4	2	14	5	6	7	3	5	13	2	4	8	9	10	4	2	7	7	11	6	11	7	11	7	12	4	6	2	4	2	5	9	7	2	4	2	11	13	2	4	14	7	5	2	16	15
2018381	1	1	2	3	1	3	4	5	1	2	4	12	6	7	8	9	10	11	1	12	12	13	12	13	12	14	12	14	15	12	1	9	1	4	9	12	1	7	6	13	12	1	7	3	12	4	1	10	12
2019266	1	1	2	3	1	19	4	5	1	2	4	14	6	7	8	9	10	11	1	10	12	13	14	13	10	15	10	15	5	14	1	16	1	4	9	10	1	7	17	13	18	1	7	19	10	4	1	27	10
2020017	1	1	-1	2	1	13	3	1	1	-1	3	10	4	5	6	2	7	8	1	4	4	9	10	11	4	11	4	9	12	10	-1	2	1	3	2	4	1	5	4	9	10	1	5	13	4	3	1	14	4
2020387	2	2	3	4	2	13	5	6	2	7	5	13	8	8	9	10	8	11	2	8	8	12	13	12	8	12	8	12	13	13	2	4	2	5	10	8	2	8	8	12	13	2	8	13	8	5	2	14	8
2021132	1	1	-1	2	1	-1	3	4	5	-1	3	13	6	7	8	9	10	4	1	11	11	12	13	12	11	14	11	15	16	13	0	9	1	3	9	11	1	7	6	12	13	1	7	-1	11	3	1	-1	11
2022410	1	1	2	3	1	13	1	4	1	2	1	1	5	6	6	6	7	8	1	9	9	1	1	1	9	6	9	10	11	1	1	12	1	1	6	9	1	6	5	1	1	1	6	13	9	1	1	15	14
2023034	1	1	2	3	1	15	1	4	1	2	1	10	5	6	1	7	8	9	1	10	11	12	10	12	10	13	11	13	5	10	1	14	1	1	7	10	1	6	5	12	10	1	6	15	10	1	1	20	10
2024375	1	1	2	3	1	21	4	5	1	2	4	14	6	7	8	9	10	11	1	12	1	13	14	15	12	16	1	17	18	14	1	19	20	4	9	12	1	7	6	13	14	1	7	21	12	4	1	23	22
2025935	1	1	2	3	1	17	4	5	6	2	4	25	7	8	9	10	11	5	1	12	1	13	12	13	12	7	1	14	15	12	1	16	1	4	10	12	1	12	7	13	12	1	12	17	31	4	1	18	12
2034124	1	1	2	3	1	15	4	1	5	2	4	11	6	7	1	8	4	9	1	3	10	11	12	11	3	3	10	3	13	12	1	14	1	4	8	3	1	7	6	11	11	1	7	15	3	4	1	16	3
2035708	1	1	2	3	1	1	4	5	6	2	4	12	5	3	1	7	8	9	10	3	3	11	12	11	13	3	3	3	11	12	1	14	1	4	7	3	1	3	5	11	12	1	3	1	3	4	1	15	3
2037227	2	2	3	4	2	2	2	5	5	3	2	5	6	4	1	7	8	5	2	4	4	5	5	5	4	4	4	4	5	5	2	5	2	2	7	4	2	4	6	5	5	2	4	2	4	2	2	9	4
2038055	1	1	2	3	1	1	4	5	6	2	4	14	7	8	9	10	11	12	1	3	3	13	14	15	3	16	3	17	15	14	1	18	1	4	10	3	1	8	7	15	14	1	8	1	34	4	1	19	3
2039974	1	1	0	2	1	1	3	4	2	0	3	11	5	6	7	8	9	0	1	2	10	11	12	11	2	0	10	11	11	12	1	13	1	3	8	2	1	6	5	11	11	1	6	1	13	3	1	0	2
2040612	1	1	2	3	1	1	4	5	6	2	45	17	7	8	9	10	11	12	13	14	15	16	17	18	14	19	15	20	4	17	1	21	1	4	10	14	1	8	7	16	22	1	8	1	14	4	1	23	14
2042453	1	1	2	3	1	1	4	5	6	2	4	18	5	7	8	9	5	10	11	12	12	13	14	13	12	15	12	4	16	14	1	17	1	4	9	12	1	7	5	13	18	1	7	1	17	4	1	19	12
2045038	1	1	2	3	1	1	1	1	3	2	1	3	1	4	1	1	1	1	1	1	1	1	3	1	1	1	1	3	1	3	1	5	1	1	1	1	1	4	1	6	3	1	4	1	5	1	1	1	1
2045620	1	2	3	4	5	1	6	7	8	3	6	18	9	10	11	12	13	14	1	15	15	16	17	4	15	18	15	19	20	17	1	21	1	6	12	15	1	10	9	4	18	1	10	1	21	6	1	22	15
2047626	1	1	2	3	1	71	4	5	6	7	4	38	8	0	9	10	11	12	1	13	14	15	16	17	18	19	14	20	20	16	1	21	1	22	23	24	1	20	25	26	27	1	0	1	14	28	1	108	29
2048160	1	1	2	3	1	1	3	4	5	2	3	14	6	7	8	9	10	3	11	12	12	13	14	13	15	16	15	17	14	14	11	3	1	3	9	12	1	7	18	19	14	1	7	1	32	3	1	3	15
2048720	1	1	2	3	1	1	3	3	1	2	3	1	4	1	5	6	7	3	1	8	1	1	1	1	1	1	1	3	1	1	1	3	1	3	6	1	1	1	4	1	1	1	1	1	1	3	1	1	1
2049428	1	1	2	3	1	1	4	5	6	2	4	6	7	8	9	10	11	12	1	13	13	14	6	14	15	16	13	9	6	6	1	17	18	19	10	15	20	8	7	14	6	20	8	1	13	4	1	21	13
2050926	1	1	2	3	1	1	3	1	1	2	3	10	4	1	5	6	7	8	1	9	9	1	10	1	9	3	9	8	10	10	1	3	1	3	6	9	1	1	4	1	10	1	1	1	9	3	1	1	9
2051919	1	1	2	3	1	1	4	4	5	2	4	4	6	4	7	8	9	10	1	11	11	12	4	12	11	13	11	7	4	4	1	8	1	4	8	11	1	4	6	12	4	1	4	1	12	4	1	4	11
2052775	2	1	3	4	1	1	5	6	7	3	5	9	8	9	10	11	12	4	1	13	13	14	9	14	13	12	13	4	9	9	1	5	1	5	11	13	1	9	8	14	9	1	9	1	21	5	1	15	13
2053592	1	1	2	3	1	1	4	5	6	2	4	10	1	7	8	1	9	3	1	1	1	1	10	1	1	11	1	12	10	10	1	13	1	4	1	1	1	7	1	1	10	1	7	1	1	4	1	7	1
2054359	1	1	2	3	1	1	4	5	6	2	4	4	7	8	4	8	4	8	1	3	3	9	4	9	3	10	3	11	12	4	1	8	1	4	8	3	1	8	13	9	4	1	8	1	22	4	1	8	3
2055077	1	1	2	1	1	12	3	4	4	2	3	3	5	1	6	3	7	8	1	6	6	9	3	9	6	10	6	6	4	3	1	11	1	3	3	6	1	1	5	9	3	1	1	12	5	3	1	1	6
2055616	1	1	2	3	1	5	4	5	6	2	4	4	7	1	8	4	9	10	1	6	6	11	4	11	6	12	6	13	4	4	1	14	1	4	4	6	1	1	15	11	4	1	1	5	12	4	1	1	16
2056268	1	1	2	3	1	12	4	3	5	2	4	4	6	1	1	7	6	1	1	8	8	9	4	9	8	10	8	6	1	4	1	11	1	4	7	8	1	1	6	9	4	1	1	12	6	13	1	1	1
2057306	2	1	3	4	1	21	5	6	7	3	5	16	8	9	10	5	11	12	1	13	14	15	16	15	13	17	14	18	9	16	1	19	1	5	5	13	1	9	8	15	16	20	9	21	34	5	1	9	22
2058277	2	1	3	1	1	1	4	5	6	3	4	1	7	1	8	9	10	1	1	11	12	13	1	13	12	14	12	15	1	1	1	2	1	4	9	12	1	1	7	13	1	1	1	1	23	4	1	1	12
2058938	2	3	4	5	3	9	6	7	8	4	6	9	5	9	10	11	12	13	3	14	14	15	9	15	14	16	14	8	9	9	3	17	3	6	11	14	3	9	5	15	9	3	9	9	19	6	3	9	14
2059489	2	3	4	5	2	1	6	7	8	4	6	20	9	10	11	12	13	14	2	11	11	15	10	15	16	17	11	18	10	10	2	19	2	6	12	16	2	10	9	15	20	2	10	1	35	6	2	10	11
2060687	2	2	3	4	2	1	5	6	5	3	5	1	6	1	6	7	8	9	2	5	5	10	11	10	5	12	5	13	1	11	2	14	2	5	7	5	2	1	6	10	1	2	1	1	22	5	2	11	5
2061615	2	2	3	4	2	1	5	6	4	3	5	12	7	1	8	9	4	10	2	5	5	2	1	2	5	11	5	7	1	1	2	5	2	5	9	5	2	1	7	2	12	2	1	1	18	5	2	1	5
2062591	2	2	3	4	2	24	5	6	7	3	5	23	8	9	10	11	12	13	2	14	15	16	17	18	14	19	15	20	21	17	2	22	2	5	11	14	2	9	8	16	23	2	9	24	40	5	2	17	14
2065198	2	2	3	4	2	5	5	1	6	3	5	18	5	7	8	9	10	11	2	12	13	14	7	15	16	2	13	4	1	7	2	17	2	5	9	16	2	7	5	14	18	2	7	5	25	5	2	7	16
[truncated: 139 more rows]
[truncated: 567 more columns]
